# Supplementary material for: Out-of-sequence skeletal growth causing oscillatory zoning in arc olivines
Source: Nat Commun. 2021 Jul 1;12:4069. doi: 10.1038/s41467-021-24275-6 (PMC8249515; doi:10.1038/s41467-021-24275-6)
Supplement: Supplementary file 4 — Supplementary Data 1 [file 41467_2021_24275_MOESM4_ESM.xlsx]

## Sheet: Group 1
							Composition													Error
Sample	Grain	X-coordinate	Y-coordinate	Distance	Location in profile	Number of point	SiO2	Al2O3	FeO	MnO	NiO	MgO	CaO	Total	Fo	Ni	Al	Al (ppm) x 10	Ca	Si	Al	Fe	Mn	Ni	Mg	Ca	Ni error bars	Al error bars	Ca error
		(mm)	(mm)	(mm)	(mm)		wt%	wt%	wt%	wt%	wt%	wt%	wt%	wt%	mol%	ppm	ppm		ppm	%	%	%	%	%	%	%	ppm	ppm x 10	ppm
CLHE-TF-4	OL-37	73.4963	68.75	0.00796492	0.439975	53	40.16	n.m.	10.02	0.1443	0.1986	48.7	0.176	99.39	89.6432	1560.72	n.m.	n.m.	1257.86	0.0067		0.0118	0.1063	0.0468	0.0082	0.0352	73.0416	n.m.	44.2768
CLHE-TF-4	OL-37	73.5025	68.745	0.00786003	0.43201	52	40.2	n.m.	9.5	0.1609	0.2617	48.98	0.159	99.26	90.1785	2056.6	n.m.	n.m.	1136.37	0.0067		0.0121	0.0966	0.0377	0.0081	0.0384	77.5337	n.m.	43.6365
CLHE-TF-4	OL-37	73.5088	68.7403	0.00796492	0.42415	51	40.07	n.m.	9.15	0.1451	0.2963	49.23	0.1546	99.06	90.5497	2328.5	n.m.	n.m.	1104.92	0.0067		0.0123	0.1043	0.0342	0.0081	0.039	79.6348	n.m.	43.0919
CLHE-TF-4	OL-37	73.515	68.7353	0.00820061	0.416185	50	40.3	n.m.	9.37	0.1464	0.2766	49.55	0.1454	99.79	90.4007	2173.69	n.m.	n.m.	1039.17	0.0067		0.0122	0.1028	0.0359	0.0081	0.0407	78.0354	n.m.	42.2941
CLHE-TF-4	OL-37	73.5215	68.7303	0.00804301	0.407984	49	40.26	n.m.	9.52	0.1464	0.2779	48.95	0.1441	99.3	90.1544	2183.9	n.m.	n.m.	1029.88	0.0067		0.0121	0.1038	0.0357	0.0081	0.0409	77.9654	n.m.	42.122
CLHE-TF-4	OL-37	73.5278	68.7253	0.0160078	0.399941	48	40.25	n.m.	9.34	0.1461	0.3023	49.33	0.1313	99.5	90.39	2375.65	n.m.	n.m.	938.396	0.0067		0.0122	0.1028	0.0338	0.0081	0.044	80.2971	n.m.	41.2894
CLHE-TF-4	OL-37	73.5403	68.7153	0.00796492	0.383934	47	40.15	n.m.	8.88	0.1372	0.3782	49.59	0.1366	99.27	90.8635	2972.12	n.m.	n.m.	976.275	0.0067		0.0125	0.1079	0.0285	0.0081	0.0431	84.7055	n.m.	42.0774
CLHE-TF-4	OL-37	73.5465	68.7103	0.00792023	0.375969	46	40.43	n.m.	8.45	0.1429	0.3661	50.43	0.1451	99.97	91.4003	2877.03	n.m.	n.m.	1037.02	0.0067		0.0127	0.1044	0.0293	0.008	0.041	84.2971	n.m.	42.518
CLHE-TF-4	OL-37	73.5528	68.7055	0.00796492	0.368048	45	40.65	n.m.	8.44	0.1334	0.3454	49.8	0.134	99.51	91.3103	2714.36	n.m.	n.m.	957.692	0.0067		0.0128	0.1115	0.0307	0.0081	0.0434	83.3309	n.m.	41.5639
CLHE-TF-4	OL-37	73.559	68.7005	0.00804301	0.360083	44	40.35	n.m.	8.46	0.1035	0.3828	50.56	0.1283	99.99	91.4112	3008.27	n.m.	n.m.	916.955	0.0067		0.0127	0.1361	0.0284	0.008	0.045	85.4349	n.m.	41.263
CLHE-TF-4	OL-37	73.5653	68.6955	0.00796492	0.35204	43	40.34	n.m.	8.3	0.1336	0.4034	50.65	0.1285	99.95	91.5737	3170.16	n.m.	n.m.	918.384	0.0067		0.0129	0.1097	0.0273	0.008	0.0447	86.5453	n.m.	41.0518
CLHE-TF-4	OL-37	73.5715	68.6905	0.00804301	0.344076	42	40.41	n.m.	8.25	0.1399	0.4116	49.96	0.1291	99.3	91.5143	3234.6	n.m.	n.m.	922.672	0.0067		0.0129	0.1061	0.0269	0.0081	0.0445	87.0107	n.m.	41.0589
CLHE-TF-4	OL-37	73.5778	68.6855	0.00796492	0.336033	41	40.27	n.m.	8.27	0.1409	0.4219	50.08	0.1312	99.31	91.5141	3315.54	n.m.	n.m.	937.681	0.0067		0.0129	0.1046	0.0263	0.0081	0.0442	87.1988	n.m.	41.4455
CLHE-TF-4	OL-37	73.584	68.6805	0.00820061	0.328068	40	40.7	n.m.	8.1	0.1379	0.4298	50.45	0.1309	99.95	91.73	3377.63	n.m.	n.m.	935.537	0.0067		0.013	0.1082	0.0261	0.008	0.0441	88.156	n.m.	41.2572
CLHE-TF-4	OL-37	73.5905	68.6755	0.00786003	0.319867	39	40.3	n.m.	7.95	0.1407	0.4361	50.44	0.1244	99.39	91.8692	3427.14	n.m.	n.m.	889.082	0.0067		0.0131	0.1053	0.0259	0.008	0.046	88.7628	n.m.	40.8978
CLHE-TF-4	OL-37	73.5968	68.6708	0.00796492	0.312007	38	40.9	n.m.	7.73	0.1327	0.4348	50.13	0.1315	99.45	92.0313	3416.92	n.m.	n.m.	939.825	0.0067		0.0133	0.1101	0.0259	0.0081	0.0439	88.4982	n.m.	41.2583
CLHE-TF-4	OL-37	73.603	68.6658	0.00804301	0.304042	37	40.44	n.m.	7.99	0.1539	0.4375	51.26	0.1327	100.42	91.9518	3438.14	n.m.	n.m.	948.401	0.0067		0.0131	0.0983	0.026	0.008	0.0437	89.3916	n.m.	41.4451
CLHE-TF-4	OL-37	73.6093	68.6608	0.00796492	0.295999	36	40.45	n.m.	7.87	0.1274	0.4489	50.24	0.128	99.27	91.915	3527.73	n.m.	n.m.	914.811	0.0067		0.0132	0.114	0.0254	0.0081	0.0452	89.6042	n.m.	41.3494
CLHE-TF-4	OL-37	73.6155	68.6558	0.00804301	0.288034	35	40.38	n.m.	7.83	0.1042	0.4206	50.27	0.1305	99.13	91.9572	3305.33	n.m.	n.m.	932.678	0.0067		0.0132	0.1354	0.0266	0.008	0.0445	87.9217	n.m.	41.5042
CLHE-TF-4	OL-37	73.6218	68.6508	0.00796492	0.279991	34	40.31	n.m.	7.95	0.1214	0.4158	50.37	0.1239	99.3	91.8589	3267.61	n.m.	n.m.	885.508	0.0067		0.0131	0.1178	0.0269	0.008	0.0459	87.8986	n.m.	40.6448
CLHE-TF-4	OL-37	73.628	68.6458	0.0160078	0.272026	33	40.63	n.m.	7.82	0.1327	0.4452	50.78	0.1235	99.93	92.0409	3498.65	n.m.	n.m.	882.649	0.0067		0.0132	0.1092	0.0255	0.008	0.0462	89.2155	n.m.	40.7784
CLHE-TF-4	OL-37	73.6405	68.6358	0.00792023	0.256018	32	40.57	n.m.	7.77	0.1128	0.4479	51.4	0.1171	100.42	92.1757	3519.87	n.m.	n.m.	836.909	0.0067		0.0132	0.126	0.0254	0.008	0.0481	89.4046	n.m.	40.2553
CLHE-TF-4	OL-37	73.6468	68.631	0.00820061	0.248098	31	40.66	n.m.	7.84	0.1167	0.4416	50.31	0.1159	99.49	91.9536	3470.36	n.m.	n.m.	828.333	0.0067		0.0132	0.1219	0.0256	0.008	0.0483	88.8412	n.m.	40.0085
CLHE-TF-4	OL-37	73.6533	68.626	0.00796492	0.239898	30	40.63	n.m.	7.69	0.1493	0.4344	50.05	0.1182	99.07	92.0576	3413.78	n.m.	n.m.	844.771	0.0067		0.0133	0.0999	0.0259	0.0081	0.0479	88.4168	n.m.	40.4645
CLHE-TF-4	OL-37	73.6595	68.621	0.00804301	0.231933	29	40.64	n.m.	7.66	0.1114	0.4313	50.2	0.1272	99.17	92.1079	3389.41	n.m.	n.m.	909.093	0.0067		0.0133	0.1274	0.0261	0.008	0.0452	88.4637	n.m.	41.091
CLHE-TF-4	OL-37	73.6658	68.616	0.00796492	0.22389	28	40.2	n.m.	7.66	0.1138	0.4365	50.86	0.1268	99.38	92.2023	3430.28	n.m.	n.m.	906.234	0.0067		0.0133	0.1274	0.0258	0.008	0.0455	88.5012	n.m.	41.2337
CLHE-TF-4	OL-37	73.672	68.611	0.00804301	0.215925	27	40.19	n.m.	7.71	0.146	0.4404	50.49	0.1318	99.1	92.1025	3460.93	n.m.	n.m.	941.969	0.0067		0.0133	0.1026	0.0258	0.008	0.0437	89.2919	n.m.	41.1641
CLHE-TF-4	OL-37	73.6783	68.606	0.00796492	0.207882	26	40.85	n.m.	7.75	0.136	0.4522	50.15	0.1268	99.48	92.0153	3553.66	n.m.	n.m.	906.234	0.0067		0.0132	0.1049	0.0253	0.0081	0.0453	89.9076	n.m.	41.0524
CLHE-TF-4	OL-37	73.6845	68.601	0.00786003	0.199917	25	40.51	n.m.	7.76	0.1493	0.4164	50.08	0.1211	99.04	91.9955	3272.32	n.m.	n.m.	865.497	0.0067		0.0132	0.1003	0.0267	0.0081	0.0472	87.371	n.m.	40.8514
CLHE-TF-4	OL-37	73.6908	68.5963	0.00796492	0.192057	24	40.84	n.m.	7.76	0.1347	0.4464	50.69	0.1264	100	92.0842	3508.08	n.m.	n.m.	903.376	0.0067		0.0132	0.1099	0.0255	0.008	0.0453	89.456	n.m.	40.9229
CLHE-TF-4	OL-37	73.697	68.5913	0.00804301	0.184092	23	40.53	n.m.	7.71	0.134	0.4568	50.99	0.1252	99.95	92.1739	3589.81	n.m.	n.m.	894.799	0.0067		0.0133	0.109	0.0251	0.008	0.0461	90.1042	n.m.	41.2502
CLHE-TF-4	OL-37	73.7033	68.5863	0.00796492	0.176049	22	40.65	n.m.	7.69	0.1089	0.4415	50.61	0.1202	99.62	92.1386	3469.57	n.m.	n.m.	859.064	0.0067		0.0133	0.1323	0.0257	0.008	0.0471	89.168	n.m.	40.4619
CLHE-TF-4	OL-37	73.7095	68.5813	0.00804301	0.168084	21	40.33	n.m.	7.84	0.1238	0.4526	50.16	0.1267	99.03	91.9315	3556.8	n.m.	n.m.	905.52	0.0067		0.0132	0.1175	0.0252	0.0081	0.0453	89.6314	n.m.	41.02
CLHE-TF-4	OL-37	73.7158	68.5763	0.00820061	0.160041	20	40.74	n.m.	7.84	0.1131	0.4404	50.37	0.1319	99.63	91.9624	3460.93	n.m.	n.m.	942.684	0.0067		0.0132	0.1254	0.0258	0.008	0.0438	89.2919	n.m.	41.2896
CLHE-TF-4	OL-37	73.7223	68.5713	0.00796492	0.15184	19	40.41	n.m.	7.95	0.1194	0.4275	50.12	0.1332	99.16	91.8216	3359.55	n.m.	n.m.	951.975	0.0067		0.0131	0.1209	0.0263	0.0081	0.0434	88.3562	n.m.	41.3157
CLHE-TF-4	OL-37	73.7285	68.5663	0.00792023	0.143875	18	40.27	n.m.	8.2	0.1529	0.4232	50.53	0.1276	99.71	91.6486	3325.76	n.m.	n.m.	911.952	0.0067		0.0129	0.0967	0.0264	0.008	0.0451	87.8001	n.m.	41.129
CLHE-TF-4	OL-37	73.7348	68.5615	0.00796492	0.135955	17	40.39	n.m.	8.18	0.122	0.4161	50.05	0.1361	99.29	91.5941	3269.96	n.m.	n.m.	972.701	0.0067		0.0129	0.1172	0.0267	0.0081	0.0427	87.308	n.m.	41.5343
CLHE-TF-4	OL-37	73.741	68.5565	0.00804301	0.12799	16	40.66	n.m.	8.32	0.1549	0.387	50.14	0.133	99.79	91.4765	3041.28	n.m.	n.m.	950.545	0.0067		0.0128	0.097	0.0281	0.0081	0.0435	85.4599	n.m.	41.3487
CLHE-TF-4	OL-37	73.7473	68.5515	0.00796492	0.119947	15	40.59	n.m.	8.29	0.1407	0.3886	49.78	0.1339	99.32	91.4484	3053.85	n.m.	n.m.	956.978	0.0067		0.0129	0.1053	0.028	0.0081	0.0435	85.5079	n.m.	41.6285
CLHE-TF-4	OL-37	73.7535	68.5465	0.00804301	0.111982	14	40.33	n.m.	8.37	0.1456	0.3529	50.09	0.1338	99.42	91.4218	2773.3	n.m.	n.m.	956.263	0.0067		0.0128	0.1032	0.0301	0.0081	0.0436	83.4763	n.m.	41.6931
CLHE-TF-4	OL-37	73.7598	68.5415	0.00796492	0.103939	13	40.45	n.m.	8.54	0.1585	0.3731	49.95	0.1274	99.61	91.2405	2932.04	n.m.	n.m.	910.523	0.0067		0.0127	0.0969	0.0289	0.0081	0.0451	84.7361	n.m.	41.0646
CLHE-TF-4	OL-37	73.766	68.5365	0.00804301	0.0959743	12	40.32	n.m.	8.57	0.1246	0.3712	49.84	0.1413	99.37	91.1947	2917.11	n.m.	n.m.	1009.87	0.0067		0.0127	0.1149	0.0288	0.0081	0.0415	84.0128	n.m.	41.9094
CLHE-TF-4	OL-37	73.7723	68.5315	0.0077801	0.0879313	11	40.24	n.m.	8.64	0.1558	0.3793	50.18	0.1412	99.73	91.184	2980.77	n.m.	n.m.	1009.15	0.0067		0.0126	0.0962	0.0284	0.0081	0.0417	84.6538	n.m.	42.0816
CLHE-TF-4	OL-37	73.7785	68.5268	0.00804301	0.0801512	10	40.28	n.m.	8.59	0.1214	0.36	49.87	0.1402	99.35	91.1808	2829.1	n.m.	n.m.	1002	0.0067		0.0127	0.1204	0.0297	0.0081	0.0423	84.0242	n.m.	42.3848
CLHE-TF-4	OL-37	73.7848	68.5218	0.00820061	0.0721082	9	40.42	n.m.	8.77	0.1402	0.3457	50.02	0.1299	99.84	91.0372	2716.72	n.m.	n.m.	928.39	0.0067		0.0125	0.1062	0.0307	0.0081	0.0445	83.4032	n.m.	41.3134
CLHE-TF-4	OL-37	73.7913	68.5168	0.00796492	0.0639076	8	40.11	n.m.	8.65	0.1578	0.3254	49.76	0.1342	99.14	91.1068	2557.19	n.m.	n.m.	959.122	0.0067		0.0126	0.0966	0.032	0.0081	0.0434	81.83	n.m.	41.6259
CLHE-TF-4	OL-37	73.7975	68.5118	0.0160078	0.0559427	7	40.43	n.m.	9.13	0.1419	0.3247	49.53	0.1326	99.69	90.6201	2551.69	n.m.	n.m.	947.687	0.0067		0.0123	0.1064	0.032	0.0081	0.044	81.654	n.m.	41.6982
CLHE-TF-4	OL-37	73.81	68.5018	0.00804301	0.0399349	6	39.98	n.m.	9.69	0.1947	0.2666	49	0.1421	99.27	90.0054	2095.1	n.m.	n.m.	1015.58	0.0067		0.012	0.0828	0.0371	0.0081	0.0416	77.7283	n.m.	42.2482
CLHE-TF-4	OL-37	73.8163	68.4968	0.00784092	0.0318919	5	40.33	n.m.	9.51	0.1468	0.2705	49.29	0.1413	99.69	90.225	2125.75	n.m.	n.m.	1009.87	0.0067		0.0121	0.1024	0.0367	0.0081	0.0417	78.0151	n.m.	42.1114
CLHE-TF-4	OL-37	73.8225	68.492	0.00804301	0.0240509	4	40.44	n.m.	9.34	0.1726	0.285	49.26	0.1486	99.64	90.3776	2239.7	n.m.	n.m.	1062.04	0.0067		0.0122	0.0902	0.0353	0.0081	0.04	79.0614	n.m.	42.4815
CLHE-TF-4	OL-37	73.8288	68.487	0.00796492	0.0160079	3	40.3	n.m.	8.95	0.13	0.3209	49.65	0.155	99.5	90.8082	2521.82	n.m.	n.m.	1107.78	0.0067		0.0124	0.1161	0.0324	0.0081	0.0391	81.7071	n.m.	43.3141
CLHE-TF-4	OL-37	73.835	68.482	0.00804301	0.00804301	2	40.33	n.m.	9.34	0.1412	0.3034	49.31	0.1552	99.58	90.3864	2384.3	n.m.	n.m.	1109.21	0.0067		0.0122	0.1072	0.0339	0.0081	0.039	80.8277	n.m.	43.2591
CLHE-TF-4	OL-37	73.8413	68.477	0	0	1	40.16	n.m.	11.29	0.1964	0.1829	48.13	0.1728	100.13	88.3612	1437.34	n.m.	n.m.	1234.99	0.0067		0.0113	0.0822	0.0501	0.0082	0.036	72.0106	n.m.	44.4598
CLHE-TF-4	OL-39	72.3983	69.3235	0	0	1	40.07	0.0257	12.18	0.1851	0.1312	48.1	0.2081	100.9	87.551	1031.05	136.02	1360.2	1487.28	0.0075	0.0738	0.0113	0.0233	0.0437	0.0093	0.0128	45.0568	100.383	19.0372
CLHE-TF-4	OL-39	72.3915	69.3257	0.00705195	0.00705195	2	39.94	0.0271	11.31	0.181	0.1442	47.71	0.1968	99.5	88.2524	1133.21	143.43	1434.3	1406.52	0.0068	0.0702	0.007	0.0236	0.0403	0.0072	0.0133	45.6684	100.688	18.7067
CLHE-TF-4	OL-39	72.3851	69.3277	0.00680074	0.0138527	3	40.45	0.0235	10.45	0.1578	0.2206	49.36	0.1761	100.84	89.375	1733.61	124.376	1243.76	1258.58	0.0068	0.0795	0.0071	0.0266	0.0286	0.0071	0.0143	49.5812	98.8792	17.9977
CLHE-TF-4	OL-39	72.3782	69.33	0.00717844	0.0210311	4	40.25	0.0213	9.93	0.1522	0.2581	49.29	0.1607	100.06	89.8371	2028.3	112.733	1127.33	1148.52	0.0068	0.0872	0.0071	0.0274	0.0254	0.0071	0.0152	51.5189	98.3029	17.4574
CLHE-TF-4	OL-39	72.3715	69.3322	0.00705195	0.0280831	5	40.46	0.0244	9.46	0.1424	0.3052	49.73	0.1519	100.27	90.3491	2398.44	129.14	1291.4	1085.62	0.0068	0.0769	0.0071	0.029	0.0224	0.0071	0.0157	53.7252	99.3085	17.0443
CLHE-TF-4	OL-39	72.365	69.3342	0.00680074	0.0348838	6	40.56	0.0244	9.17	0.1314	0.3382	50.06	0.1425	100.43	90.6733	2657.78	129.14	1291.4	1018.44	0.0068	0.077	0.007	0.0312	0.0208	0.0071	0.0165	55.2818	99.4376	16.8043
CLHE-TF-4	OL-39	72.3582	69.3365	0.00717844	0.0420623	7	40.45	0.0225	8.95	0.1268	0.3683	50.14	0.1372	100.19	90.8899	2894.32	119.084	1190.84	980.563	0.0068	0.0826	0.0071	0.0321	0.0196	0.0071	0.017	56.7287	98.3632	16.6696
CLHE-TF-4	OL-39	72.3516	69.3387	0.00705195	0.0491142	8	40.72	0.0247	8.96	0.1273	0.3618	50.17	0.1393	100.51	90.8856	2843.24	130.728	1307.28	995.571	0.0068	0.075	0.007	0.0321	0.0199	0.0071	0.0167	56.5805	98.0456	16.626
CLHE-TF-4	OL-39	72.3451	69.3407	0.00680074	0.0559149	9	40.41	0.0264	8.92	0.1183	0.364	50.42	0.138	100.4	90.9635	2860.53	139.725	1397.25	986.28	0.0068	0.0713	0.007	0.0343	0.0198	0.0072	0.0169	56.6385	99.6239	16.6681
CLHE-TF-4	OL-39	72.3383	69.343	0.00717844	0.0630934	10	40.58	0.0229	8.88	0.1257	0.3656	50.56	0.1398	100.68	91.0231	2873.1	121.201	1212.01	999.145	0.0068	0.0813	0.007	0.0324	0.0198	0.0072	0.0167	56.8875	98.5363	16.6857
CLHE-TF-4	OL-39	72.3317	69.3452	0.00686222	0.0699556	11	40.63	0.0242	8.83	0.1299	0.3648	50.38	0.1354	100.5	91.0401	2866.82	128.081	1280.81	967.698	0.0068	0.077	0.007	0.0315	0.0198	0.0072	0.0171	56.763	98.6225	16.5476
CLHE-TF-4	OL-39	72.3251	69.3472	0.00699214	0.0769477	12	40.45	0.0225	8.96	0.1306	0.3511	50.62	0.1356	100.68	90.9593	2759.15	119.084	1190.84	969.128	0.0068	0.0829	0.007	0.0314	0.0203	0.0072	0.0171	56.0108	98.7204	16.5721
CLHE-TF-4	OL-39	72.3183	69.3495	0.00717844	0.0841262	13	40.43	0.0256	9	0.1295	0.343	49.72	0.1384	99.79	90.7734	2695.5	135.491	1354.91	989.139	0.0068	0.073	0.007	0.0316	0.0207	0.0071	0.0168	55.7968	98.9083	16.6175
CLHE-TF-4	OL-39	72.3118	69.3517	0.00686222	0.0909884	14	40.6	0.0263	9.04	0.1302	0.3549	50.28	0.1381	100.57	90.8299	2789.02	139.196	1391.96	986.995	0.0068	0.0715	0.0071	0.0315	0.0201	0.0071	0.0168	56.0592	99.5249	16.5815
CLHE-TF-4	OL-39	72.305	69.3537	0.00699214	0.0979805	15	40.44	0.0276	8.98	0.1284	0.3536	50.37	0.133	100.44	90.9001	2778.8	146.076	1460.76	950.545	0.0068	0.0681	0.007	0.0318	0.0203	0.0071	0.0174	56.4097	99.4778	16.5395
CLHE-TF-4	OL-39	72.2982	69.356	0.00717844	0.105159	16	40.49	0.0236	8.98	0.1283	0.3378	50.48	0.1384	100.57	90.9181	2654.64	124.906	1249.06	989.139	0.0068	0.0788	0.007	0.0318	0.0209	0.0072	0.0169	55.4819	98.4256	16.7165
CLHE-TF-4	OL-39	72.2917	69.3582	0.00686222	0.112021	17	40.3	0.0236	9	0.1288	0.3722	50.51	0.1395	100.47	90.9046	2924.97	124.906	1249.06	997.001	0.0068	0.0789	0.007	0.0316	0.0195	0.0072	0.0168	57.0369	98.5506	16.7496
CLHE-TF-4	OL-39	72.285	69.3602	0.00699214	0.119013	18	40.8	0.0246	8.76	0.1228	0.3636	50.51	0.1325	100.71	91.1256	2857.39	130.198	1301.98	946.972	0.0068	0.0758	0.0071	0.0331	0.0198	0.0071	0.0174	56.5763	98.6903	16.4773
CLHE-TF-4	OL-39	72.2782	69.3625	0.00717844	0.126192	19	40.35	0.0261	8.63	0.1201	0.3833	50.43	0.1296	100.07	91.2331	3012.2	138.137	1381.37	926.246	0.0068	0.0718	0.0071	0.0338	0.0191	0.0072	0.0177	57.533	99.1825	16.3946
CLHE-TF-4	OL-39	72.2717	69.3647	0.00686222	0.133054	20	40.26	0.0263	8.59	0.1178	0.3963	50.72	0.1285	100.24	91.3158	3114.36	139.196	1391.96	918.384	0.0068	0.0714	0.0071	0.0343	0.0186	0.0072	0.0178	57.9272	99.3857	16.3472
CLHE-TF-4	OL-39	72.2651	69.3667	0.00699214	0.140046	21	40.62	0.0275	8.39	0.1187	0.4167	50.7	0.1252	100.4	91.4977	3274.68	145.547	1455.47	894.799	0.0068	0.0683	0.0071	0.0341	0.0181	0.0072	0.0181	59.2717	99.4085	16.1959
CLHE-TF-4	OL-39	72.2585	69.369	0.00689493	0.146941	22	40.25	0.0321	8.32	0.1091	0.4461	50.69	0.1246	99.97	91.5612	3505.72	169.893	1698.93	890.511	0.0068	0.0594	0.007	0.0369	0.0173	0.0072	0.0182	60.649	100.916	16.2073
CLHE-TF-4	OL-39	72.2451	69.3732	0.0141382	0.161079	23	40.35	0.0287	8.09	0.1114	0.4539	50.55	0.1248	99.71	91.7544	3567.02	151.898	1518.98	891.94	0.0068	0.0656	0.0071	0.036	0.0171	0.0071	0.0182	60.996	99.6451	16.2333
CLHE-TF-4	OL-39	72.2318	69.3775	0.0139778	0.175057	24	40.61	0.0273	7.81	0.1063	0.475	51.18	0.1221	100.33	92.1075	3732.84	144.488	1444.88	872.644	0.0068	0.0687	0.007	0.0377	0.0166	0.0072	0.0184	61.9651	99.2635	16.0566
CLHE-TF-4	OL-39	72.225	69.3797	0.00705195	0.182109	25	40.27	0.0252	7.83	0.1072	0.4693	51.31	0.1214	100.13	92.1073	3688.04	133.374	1333.74	867.641	0.0068	0.0742	0.0071	0.0374	0.0167	0.0072	0.0185	61.5903	98.9634	16.0514
CLHE-TF-4	OL-39	72.2185	69.382	0.00689493	0.189004	26	40.41	0.0306	7.8	0.1114	0.4781	51.24	0.1225	100.19	92.1253	3757.2	161.954	1619.54	875.502	0.0068	0.0617	0.007	0.0361	0.0165	0.0072	0.0184	61.9937	99.9256	16.1092
CLHE-TF-4	OL-39	72.2117	69.384	0.00708802	0.196092	27	40.37	0.029	7.82	0.1093	0.4718	51.12	0.1241	100.04	92.0896	3707.69	153.486	1534.86	886.938	0.0068	0.0648	0.007	0.0367	0.0167	0.0072	0.0182	61.9184	99.4588	16.1423
CLHE-TF-4	OL-39	72.2053	69.3862	0.00686222	0.202954	28	40.35	0.0248	7.84	0.1096	0.4569	50.91	0.1231	99.82	92.0409	3590.59	131.257	1312.57	879.791	0.0068	0.0753	0.007	0.0366	0.017	0.0072	0.0183	61.0401	98.8364	16.1002
CLHE-TF-4	OL-39	72.1985	69.3885	0.00708378	0.210038	29	40.35	0.0318	7.84	0.1106	0.4609	51.3	0.126	100.22	92.0966	3622.03	168.305	1683.05	900.517	0.0068	0.0601	0.0071	0.0363	0.0169	0.0072	0.0181	61.2123	101.151	16.2994
CLHE-TF-4	OL-39	72.1917	69.3905	0.00708802	0.217126	30	40.33	0.0337	7.9	0.1121	0.4581	51.05	0.1261	100.01	92.0051	3600.02	178.361	1783.61	901.231	0.0068	0.0567	0.007	0.0359	0.017	0.0072	0.018	61.2004	101.131	16.2222
CLHE-TF-4	OL-39	72.1852	69.3927	0.00686222	0.223988	31	40.51	0.035	7.93	0.1113	0.4619	50.94	0.1252	100.11	91.9612	3629.89	185.241	1852.41	894.799	0.0068	0.0548	0.0071	0.0362	0.0169	0.0072	0.0181	61.3451	101.512	16.1959
CLHE-TF-4	OL-39	72.1786	69.395	0.00708378	0.231072	32	40.08	0.0308	7.91	0.1125	0.4747	51.27	0.1225	100	92.0274	3730.48	163.012	1630.12	875.502	0.0068	0.0614	0.0071	0.0357	0.0166	0.0072	0.0184	61.9259	100.09	16.1092
CLHE-TF-4	OL-39	72.1718	69.397	0.00708802	0.23816	33	40.31	0.0265	7.91	0.1125	0.473	51.09	0.1223	100.04	92.0016	3717.12	140.254	1402.54	874.073	0.0068	0.071	0.007	0.0358	0.0167	0.0072	0.0184	62.0759	99.5805	16.0829
CLHE-TF-4	OL-39	72.1653	69.3992	0.00686222	0.245022	34	40.36	0.0286	7.91	0.111	0.4595	51.02	0.1226	100.01	91.9915	3611.03	151.369	1513.69	876.217	0.0068	0.0659	0.007	0.0363	0.017	0.0072	0.0184	61.3875	99.752	16.1224
CLHE-TF-4	OL-39	72.1586	69.4015	0.00708378	0.252106	35	40.34	0.0249	8.01	0.1112	0.474	51.02	0.1246	100.1	91.8984	3724.98	131.786	1317.86	890.511	0.0068	0.0751	0.007	0.0362	0.0166	0.0072	0.0182	61.8346	98.9713	16.2073
CLHE-TF-4	OL-39	72.1518	69.4035	0.00708802	0.259194	36	40.26	0.0291	8.14	0.1158	0.4583	50.81	0.1263	99.93	91.7466	3601.6	154.015	1540.15	902.661	0.0068	0.0651	0.0071	0.0348	0.017	0.0072	0.018	61.2271	100.264	16.2479
CLHE-TF-4	OL-39	72.1453	69.4057	0.00686222	0.266056	37	40.24	0.0247	8.18	0.105	0.4616	50.88	0.1229	100.02	91.7198	3627.53	130.728	1307.28	878.361	0.0068	0.076	0.0071	0.0382	0.0169	0.0072	0.0184	61.3053	99.3529	16.1618
CLHE-TF-4	OL-39	72.1385	69.408	0.00708378	0.27314	38	40.07	0.0289	8.18	0.1074	0.4462	50.73	0.1226	99.69	91.6974	3506.51	152.956	1529.56	876.217	0.0068	0.0655	0.007	0.0374	0.0172	0.0072	0.0183	60.3119	100.186	16.0348
CLHE-TF-4	OL-39	72.1321	69.41	0.00680074	0.279941	39	39.79	0.0329	8.34	0.1174	0.4394	50.41	0.1225	99.25	91.4996	3453.07	174.127	1741.27	875.502	0.0068	0.0583	0.007	0.0345	0.0175	0.0071	0.0184	60.4287	101.516	16.1092
CLHE-TF-4	OL-39	72.1252	69.4122	0.00714703	0.287088	40	40.51	0.0274	8.46	0.1226	0.4252	50.16	0.1241	99.83	91.3486	3341.48	145.018	1450.18	886.938	0.0068	0.069	0.007	0.0331	0.0178	0.0072	0.0182	59.4783	100.062	16.1423
CLHE-TF-4	OL-39	72.1185	69.4142	0.00699214	0.29408	41	39.98	0.0244	8.62	0.1211	0.3853	50.48	0.1257	99.74	91.2503	3027.92	129.14	1291.4	898.373	0.0068	0.0766	0.007	0.0335	0.019	0.0072	0.0181	57.5305	98.921	16.2605
CLHE-TF-4	OL-39	72.112	69.4165	0.00689493	0.300975	42	40.04	0.0273	8.73	0.1233	0.3822	49.83	0.1289	99.26	91.0434	3003.56	144.488	1444.88	921.243	0.0068	0.0687	0.0071	0.0329	0.0191	0.0071	0.0177	57.3679	99.2635	16.306
CLHE-TF-4	OL-39	72.1052	69.4187	0.00714703	0.308122	43	40.33	0.0239	8.75	0.1268	0.3678	50.26	0.1332	100	91.0947	2890.39	126.493	1264.93	951.975	0.0068	0.0775	0.007	0.0321	0.0197	0.0071	0.0173	56.9407	98.0324	16.4692
CLHE-TF-4	OL-39	72.0986	69.4207	0.00699214	0.315114	44	39.92	0.0253	8.99	0.1267	0.3557	50.25	0.1352	99.8	90.8711	2795.3	133.903	1339.03	966.269	0.0068	0.0742	0.0071	0.0322	0.0202	0.0071	0.0172	56.4651	99.3561	16.6198
CLHE-TF-4	OL-39	72.0921	69.423	0.00689493	0.322009	45	39.9	0.0277	9.04	0.1281	0.359	50.04	0.1323	99.63	90.79	2821.24	146.605	1466.05	945.543	0.0068	0.0678	0.0071	0.0319	0.02	0.0071	0.0174	56.4247	99.3984	16.4524
CLHE-TF-4	OL-39	72.0853	69.4252	0.00714703	0.329156	46	40.01	0.0246	9.07	0.1314	0.3456	50.22	0.1382	99.94	90.7923	2715.93	130.198	1301.98	987.71	0.0068	0.0758	0.0071	0.0312	0.0206	0.0071	0.0168	55.9482	98.6903	16.5935
CLHE-TF-4	OL-39	72.0787	69.4272	0.00680074	0.335957	47	39.8	0.0226	8.99	0.1337	0.3424	50.05	0.1346	99.47	90.838	2690.78	119.613	1196.13	961.981	0.0068	0.0822	0.007	0.0307	0.0207	0.0071	0.0172	55.6992	98.3219	16.5461
CLHE-TF-4	OL-39	72.0721	69.4295	0.00708378	0.343041	48	40.32	0.0223	9.03	0.124	0.3384	50.45	0.1392	100.42	90.8672	2659.35	118.025	1180.25	994.857	0.0068	0.083	0.0071	0.0328	0.0208	0.0071	0.0167	55.3145	97.961	16.6141
CLHE-TF-4	OL-39	72.0653	69.4317	0.00714703	0.350188	49	40.01	0.0266	9.03	0.1286	0.3626	49.91	0.1314	99.6	90.7775	2849.53	140.783	1407.83	939.11	0.0068	0.0703	0.0071	0.0318	0.0199	0.0071	0.0175	56.7056	98.9708	16.4344
CLHE-TF-4	OL-39	72.0588	69.4337	0.00680074	0.356988	50	40.26	0.023	8.83	0.1273	0.3574	50.09	0.1385	99.83	90.9929	2808.66	121.73	1217.3	989.854	0.0068	0.0811	0.007	0.032	0.0201	0.0071	0.0168	56.4541	98.7231	16.6295
CLHE-TF-4	OL-39	72.052	69.436	0.00708378	0.364072	51	39.88	0.0209	8.89	0.1329	0.3677	49.77	0.1366	99.2	90.8843	2889.61	110.616	1106.16	976.275	0.0068	0.088	0.007	0.0308	0.0196	0.0071	0.017	56.6363	97.3417	16.5967
CLHE-TF-4	OL-39	72.0452	69.4382	0.00714703	0.371219	52	39.99	0.0203	8.92	0.1265	0.3531	49.49	0.1392	99.03	90.8093	2774.87	107.44	1074.4	994.857	0.0068	0.0906	0.0071	0.0323	0.0202	0.0071	0.0168	56.0524	97.3407	16.7136
CLHE-TF-4	OL-39	72.0387	69.4402	0.00680074	0.37802	53	39.97	0.0259	9.1	0.132	0.3505	49.83	0.1428	99.55	90.6991	2754.44	137.079	1370.79	1020.59	0.0068	0.072	0.0071	0.031	0.0204	0.0071	0.0165	56.1906	98.6966	16.8397
CLHE-TF-4	OL-39	72.028	69.444	0.0114019	0.389422	54	40.78	0.0174	9.59	0.143	0.285	49.09	0.1556	100.06	90.1147	2239.7	92.0914	920.914	1112.07	0.0068	0.1066	0.007	0.0292	0.0238	0.0072	0.0157	53.3049	98.1695	17.4594
CLHE-TF-4	OL-39	72.0212	69.4458	0.0070342	0.396456	55	40.76	0.023	9.46	0.1429	0.2674	48.77	0.1572	99.59	90.1778	2101.39	121.73	1217.3	1123.5	0.0068	0.0817	0.0071	0.0293	0.025	0.0072	0.0156	52.5347	99.4535	17.5266
CLHE-TF-4	OL-39	72.0145	69.4475	0.00691231	0.403368	56	40.98	0.0209	9.98	0.1536	0.2457	48.73	0.1641	100.27	89.686	1930.86	110.616	1106.16	1172.82	0.0068	0.0891	0.0071	0.0276	0.0267	0.0072	0.0152	51.5539	98.5585	17.8268
CLHE-TF-4	OL-49	58.9899	70.5488	0.00708802	0.483058	65	40.36	0.0201	10.96	0.167	0.2376	48.11	0.145	100	88.6586	1867.2	106.381	1063.81	1036.31	0.0068	0.1249	0.007	0.0337	0.0338	0.0072	0.02	63.1115	132.87	20.7262
CLHE-TF-4	OL-49	58.9967	70.5508	0.00691231	0.47597	64	40.38	0.024	10.74	0.1532	0.2257	48.22	0.1477	99.88	88.8835	1773.69	127.023	1270.23	1055.61	0.0069	0.1062	0.0071	0.0367	0.0353	0.0071	0.0197	62.6111	134.898	20.7954
CLHE-TF-4	OL-49	59.0034	70.5525	0.0070342	0.469058	63	40.17	0.0274	10.77	0.1513	0.2538	48.22	0.139	99.74	88.8559	1994.51	145.018	1450.18	993.427	0.0069	0.0927	0.0071	0.0373	0.0321	0.0071	0.0208	64.0239	134.431	20.6633
CLHE-TF-4	OL-49	59.0102	70.5543	0.00699214	0.462023	62	40.13	0.0242	10.09	0.1411	0.3051	48.56	0.1316	99.38	89.5515	2397.66	128.081	1280.81	940.54	0.0069	0.1059	0.0071	0.0397	0.0276	0.0072	0.0219	66.1754	135.638	20.5978
CLHE-TF-4	OL-49	59.0169	70.5563	0.00700928	0.455031	61	40.61	0.0223	9.6	0.1369	0.3397	49.54	0.1311	100.38	90.1865	2669.57	118.025	1180.25	936.966	0.0068	0.1153	0.0071	0.0409	0.0255	0.0071	0.0219	68.0739	136.083	20.5196
CLHE-TF-4	OL-49	59.0237	70.558	0.00699214	0.448022	60	40.1	0.0264	9.22	0.129	0.3574	49.74	0.134	99.72	90.5726	2808.66	139.725	1397.25	957.692	0.0069	0.0974	0.0071	0.0433	0.0243	0.0071	0.0214	68.2505	136.092	20.4946
CLHE-TF-4	OL-49	59.0304	70.56	0.0070342	0.44103	59	40.23	0.0221	9.11	0.1241	0.3656	50.2	0.1282	100.18	90.7521	2873.1	116.967	1169.67	916.24	0.0069	0.1166	0.0071	0.0448	0.0239	0.0071	0.0223	68.6672	136.383	20.4322
CLHE-TF-4	OL-49	59.0372	70.5618	0.00691231	0.433996	58	40.65	0.0264	8.92	0.1258	0.3553	49.87	0.1268	100.08	90.873	2792.16	139.725	1397.25	906.234	0.0068	0.0971	0.0071	0.0443	0.0244	0.0071	0.0226	68.1287	135.673	20.4809
CLHE-TF-4	OL-49	59.0439	70.5635	0.00708802	0.427083	57	40.78	0.0227	8.92	0.1119	0.3258	50.56	0.13	100.85	90.9863	2560.33	120.142	1201.42	929.105	0.0068	0.1127	0.0071	0.0498	0.0263	0.0071	0.022	67.3367	135.4	20.4403
CLHE-TF-4	OL-49	59.0507	70.5655	0.00693758	0.419995	56	40.57	0.0254	8.74	0.1147	0.3416	50.11	0.1277	100.03	91.0797	2684.5	134.432	1344.32	912.667	0.0068	0.1002	0.0071	0.0485	0.0256	0.0071	0.0223	68.7231	134.701	20.3525
CLHE-TF-4	OL-49	59.0574	70.5673	0.00708802	0.413058	55	40.7	0.0246	8.7	0.1319	0.376	50.57	0.1232	100.62	91.1906	2954.83	130.198	1301.98	880.505	0.0068	0.1042	0.0071	0.0421	0.0235	0.0071	0.023	69.4386	135.667	20.2516
CLHE-TF-4	OL-49	59.0642	70.5693	0.00691231	0.40597	54	40.63	0.0274	8.58	0.121	0.3909	50.63	0.1234	100.52	91.311	3071.93	145.018	1450.18	881.935	0.0068	0.0938	0.0071	0.0458	0.0229	0.0072	0.023	70.3471	136.026	20.2845
CLHE-TF-4	OL-49	59.0709	70.571	0.0070342	0.399057	53	40.26	0.0262	8.42	0.1109	0.4138	50.2	0.126	99.56	91.3923	3251.89	138.666	1386.66	900.517	0.0069	0.0969	0.0071	0.05	0.0218	0.0071	0.0224	70.8912	134.368	20.1716
CLHE-TF-4	OL-49	59.0777	70.5728	0.00699214	0.392023	52	40.61	0.0252	8.41	0.1035	0.4415	50.71	0.1199	100.42	91.4807	3469.57	133.374	1333.74	856.92	0.0068	0.1012	0.0071	0.0535	0.0206	0.0071	0.0236	71.4732	134.974	20.2233
CLHE-TF-4	OL-49	59.0844	70.5748	0.00700928	0.385031	51	40.6	0.0269	8.17	0.1155	0.4342	50.81	0.1182	100.28	91.7187	3412.2	142.371	1423.71	844.771	0.0068	0.0958	0.0071	0.048	0.021	0.0071	0.0239	71.6563	136.392	20.19
CLHE-TF-4	OL-49	59.0912	70.5765	0.00699214	0.378022	50	40.85	0.0279	8.07	0.1093	0.4385	50.67	0.1201	100.29	91.791	3446	147.664	1476.64	858.35	0.0068	0.0922	0.0071	0.0505	0.0209	0.0071	0.0234	72.0213	136.146	20.0854
CLHE-TF-4	OL-49	59.0979	70.5785	0.0070342	0.37103	49	40.97	0.0287	8.04	0.1073	0.4487	50.65	0.1197	100.37	91.816	3526.15	151.898	1518.98	855.491	0.0068	0.0901	0.0071	0.0513	0.0203	0.0072	0.0236	71.5809	136.86	20.1896
CLHE-TF-4	OL-49	59.1047	70.5803	0.00699214	0.363995	48	40.43	0.0314	7.92	0.0891	0.4422	50.9	0.1207	99.93	91.9648	3475.07	166.188	1661.88	862.638	0.0068	0.0821	0.0071	0.062	0.0208	0.0071	0.0232	72.2815	136.44	20.0132
CLHE-TF-4	OL-49	59.1114	70.5823	0.00700928	0.357003	47	40.67	0.0289	7.85	0.1091	0.4429	50.93	0.116	100.15	92.0344	3480.57	152.956	1529.56	829.047	0.0068	0.0895	0.0071	0.0505	0.0209	0.0072	0.0243	72.744	136.896	20.1458
CLHE-TF-4	OL-49	59.1182	70.584	0.00693758	0.349994	46	40.6	0.0311	7.85	0.0995	0.4598	50.74	0.1179	99.9	92.007	3613.38	164.6	1646	842.626	0.0068	0.0834	0.0071	0.0552	0.0201	0.0071	0.0238	72.629	137.277	20.0545
CLHE-TF-4	OL-49	59.1249	70.5858	0.00708802	0.343056	45	40.55	0.0295	7.83	0.108	0.4508	51.23	0.1186	100.32	92.096	3542.66	156.132	1561.32	847.629	0.0068	0.0862	0.0071	0.0511	0.0205	0.0072	0.0237	72.6245	134.586	20.0888
CLHE-TF-4	OL-49	59.1317	70.5878	0.00691231	0.335968	44	40.39	0.0262	7.8	0.1073	0.4553	50.7	0.1216	99.6	92.0481	3578.02	138.666	1386.66	869.07	0.0068	0.0979	0.0071	0.0514	0.0203	0.0072	0.0231	72.6338	135.754	20.0755
CLHE-TF-4	OL-49	59.1384	70.5895	0.00708802	0.329056	43	40.41	0.0335	7.84	0.1068	0.4659	50.54	0.1166	99.51	91.9873	3661.32	177.302	1773.02	833.335	0.0068	0.077	0.0071	0.0517	0.0199	0.0072	0.0239	72.8603	136.523	19.9167
CLHE-TF-4	OL-49	59.1452	70.5915	0.00693758	0.321968	42	40.43	0.032	7.75	0.1049	0.4557	50.71	0.1194	99.6	92.0965	3581.16	169.364	1693.64	853.347	0.0068	0.0807	0.0071	0.0525	0.0201	0.0071	0.0234	71.9814	136.676	19.9683
CLHE-TF-4	OL-49	59.1519	70.5933	0.00700928	0.315031	41	40.63	0.0267	7.81	0.1007	0.4476	51.14	0.1164	100.27	92.1018	3517.51	141.313	1413.13	831.906	0.0068	0.0968	0.0071	0.0547	0.0204	0.0072	0.024	71.7572	136.791	19.9657
CLHE-TF-4	OL-49	59.1587	70.595	0.00699214	0.308021	40	40.29	0.0243	7.8	0.1008	0.4455	50.82	0.1188	99.6	92.0654	3501.01	128.61	1286.1	849.059	0.0068	0.1052	0.0071	0.0546	0.0205	0.0071	0.0236	71.7706	135.298	20.0378
CLHE-TF-4	OL-49	59.1654	70.597	0.0070342	0.301029	39	40.3	0.0265	7.77	0.0996	0.4491	50.65	0.1157	99.41	92.0691	3529.3	140.254	1402.54	826.903	0.0069	0.0971	0.0071	0.0552	0.0204	0.0071	0.0245	71.9977	136.187	20.2591
CLHE-TF-4	OL-49	59.1722	70.5988	0.00699214	0.293995	38	40.46	0.0273	7.94	0.0997	0.453	50.81	0.116	99.91	91.933	3559.95	144.488	1444.88	829.047	0.0068	0.0933	0.0071	0.0553	0.0205	0.0072	0.0243	72.9789	134.808	20.1458
CLHE-TF-4	OL-49	59.1789	70.6008	0.00700928	0.287003	37	40.55	0.0238	7.81	0.1098	0.4442	51.1	0.1142	100.14	92.0961	3490.79	125.964	1259.64	816.183	0.0068	0.1095	0.0071	0.0503	0.0208	0.0072	0.0245	72.6084	137.931	19.9965
CLHE-TF-4	OL-49	59.1857	70.6025	0.00693758	0.279994	36	40.61	0.0229	7.86	0.1056	0.4571	50.85	0.1184	100.02	92.0136	3592.17	121.201	1212.01	846.2	0.0068	0.1115	0.0071	0.0523	0.0201	0.0072	0.0237	72.2025	135.139	20.0549
CLHE-TF-4	OL-49	59.1924	70.6043	0.00708802	0.273056	35	40.64	0.0251	7.87	0.0936	0.4528	51.29	0.118	100.48	92.0674	3558.37	132.845	1328.45	843.341	0.0068	0.1026	0.0071	0.0588	0.0204	0.0072	0.0237	72.5908	136.299	19.9872
CLHE-TF-4	OL-49	59.1992	70.6063	0.00691231	0.265968	34	40.89	0.0262	7.81	0.097	0.4505	51.4	0.1203	100.79	92.1386	3540.3	138.666	1386.66	859.779	0.0068	0.0974	0.0071	0.0568	0.0204	0.0072	0.0234	72.2221	135.061	20.1188
CLHE-TF-4	OL-49	59.2059	70.608	0.00708802	0.259056	33	40.82	0.0279	7.8	0.1115	0.4461	51.03	0.1182	100.36	92.0955	3505.72	147.664	1476.64	844.771	0.0068	0.0916	0.0071	0.0494	0.0204	0.0072	0.0237	71.5167	135.26	20.0211
CLHE-TF-4	OL-49	59.2127	70.61	0.0279694	0.251968	32	40.75	0.0234	7.96	0.1119	0.4583	51.16	0.1299	100.6	91.9652	3601.6	123.847	1238.47	928.39	0.0068	0.109	0.0071	0.0493	0.0202	0.0072	0.022	72.7522	134.993	20.4246
CLHE-TF-4	OL-49	59.2397	70.6173	0.00699214	0.223998	31	40.54	0.0214	8	0.1089	0.4491	50.92	0.1282	100.17	91.8931	3529.3	113.262	1132.62	916.24	0.0068	0.1213	0.0071	0.0506	0.0204	0.0072	0.0222	71.9977	137.387	20.3405
CLHE-TF-4	OL-49	59.2464	70.6193	0.00700928	0.217006	30	40.78	0.0262	7.96	0.1057	0.4523	50.83	0.1174	100.27	91.9172	3554.44	138.666	1386.66	839.053	0.0068	0.0985	0.0071	0.0521	0.0202	0.0071	0.0239	71.7998	136.586	20.0534
CLHE-TF-4	OL-49	59.2532	70.621	0.00699214	0.209997	29	40.81	0.0231	7.98	0.1117	0.4377	50.64	0.119	100.12	91.8707	3439.71	122.259	1222.59	850.488	0.0068	0.1109	0.0071	0.0494	0.0209	0.0072	0.0236	71.8899	135.586	20.0715
CLHE-TF-4	OL-49	59.2599	70.623	0.0070342	0.203005	28	40.91	0.0259	7.94	0.108	0.4555	50.97	0.1198	100.53	91.9563	3579.59	137.079	1370.79	856.206	0.0068	0.0995	0.0071	0.0508	0.0202	0.0072	0.0235	72.3078	136.393	20.1208
CLHE-TF-4	OL-49	59.2667	70.6248	0.00691231	0.19597	27	40.56	0.0229	7.98	0.1086	0.4525	50.8	0.1179	100.05	91.8942	3556.02	121.201	1212.01	842.626	0.0068	0.1132	0.0071	0.0509	0.0202	0.0071	0.0238	71.8315	137.199	20.0545
CLHE-TF-4	OL-49	59.2734	70.6265	0.00708802	0.189058	26	40.57	0.0201	8.06	0.1129	0.4356	51.24	0.1215	100.57	91.8841	3423.21	106.381	1063.81	868.355	0.0068	0.1279	0.0071	0.0487	0.021	0.0072	0.0232	71.8873	136.062	20.1458
CLHE-TF-4	OL-49	59.2802	70.6285	0.00693758	0.18197	25	40.91	0.0268	8.06	0.1117	0.4396	50.8	0.1188	100.46	91.8196	3454.64	141.842	1418.42	849.059	0.0068	0.0959	0.0071	0.0494	0.0208	0.0071	0.0236	71.8565	136.026	20.0378
CLHE-TF-4	OL-49	59.2869	70.6303	0.0139979	0.175032	24	40.58	0.0243	8.14	0.1075	0.441	50.79	0.1192	100.2	91.7436	3465.64	128.61	1286.1	851.917	0.0068	0.1055	0.0071	0.0514	0.0205	0.0071	0.0236	71.0457	135.684	20.1053
CLHE-TF-4	OL-49	59.3004	70.634	0.0070342	0.161035	23	40.58	0.0256	8.19	0.1171	0.4153	51.09	0.1171	100.54	91.7418	3263.68	135.491	1354.91	836.909	0.0068	0.1004	0.0071	0.0472	0.0218	0.0072	0.0239	71.1481	136.033	20.0021
CLHE-TF-4	OL-49	59.3072	70.6358	0.00699214	0.154	22	40.58	0.0314	8.26	0.1012	0.4308	50.21	0.1209	99.74	91.5436	3385.48	166.188	1661.88	864.067	0.0068	0.0821	0.0071	0.0545	0.0208	0.0071	0.0233	70.4181	136.44	20.1328
CLHE-TF-4	OL-49	59.3139	70.6378	0.00700928	0.147008	21	40.63	0.0271	8.45	0.1195	0.415	50.24	0.1231	100	91.3706	3261.32	143.43	1434.3	879.791	0.0068	0.0946	0.0071	0.0464	0.0217	0.0071	0.023	70.7706	135.685	20.2352
CLHE-TF-4	OL-49	59.3207	70.6395	0.00699214	0.139999	20	40.57	0.0335	8.49	0.1145	0.3992	50.16	0.1205	99.89	91.3206	3137.15	177.302	1773.02	861.209	0.0068	0.0773	0.007	0.0483	0.0222	0.0071	0.0234	69.6448	137.055	20.1523
CLHE-TF-4	OL-49	59.3274	70.6415	0.0070342	0.133007	19	40.66	0.0262	8.57	0.1196	0.3956	50.5	0.1192	100.4	91.2998	3108.86	138.666	1386.66	851.917	0.0068	0.0981	0.0071	0.0462	0.0225	0.0071	0.0236	69.9494	136.032	20.1053
CLHE-TF-4	OL-49	59.3342	70.6433	0.00691231	0.125973	18	40.61	0.025	8.84	0.1202	0.3884	50.26	0.1229	100.36	91.0113	3052.28	132.315	1323.15	878.361	0.0068	0.1025	0.0071	0.046	0.0228	0.0071	0.0232	69.592	135.623	20.378
CLHE-TF-4	OL-49	59.3409	70.645	0.00708802	0.11906	17	40.37	0.0288	8.91	0.1219	0.3911	50.62	0.1303	100.58	91.0052	3073.5	152.427	1524.27	931.249	0.0068	0.0888	0.0071	0.0457	0.0229	0.0071	0.022	70.3831	135.355	20.4875
CLHE-TF-4	OL-49	59.3477	70.647	0.00693758	0.111972	16	40.15	0.0246	8.95	0.1172	0.3662	50.15	0.1262	99.89	90.8915	2877.82	130.198	1301.98	901.946	0.0069	0.1047	0.0071	0.0475	0.0238	0.0071	0.0225	68.4921	136.318	20.2938
CLHE-TF-4	OL-49	59.3544	70.6488	0.00708802	0.105035	15	40.09	0.0233	8.99	0.1173	0.3407	50.66	0.1241	100.35	90.9383	2677.43	123.318	1233.18	886.938	0.0069	0.1096	0.0071	0.0476	0.0253	0.0072	0.0229	67.7389	135.156	20.3109
CLHE-TF-4	OL-49	59.3612	70.6508	0.00691231	0.0979467	14	40.43	0.0251	9.09	0.1283	0.3184	50.16	0.1294	100.28	90.7639	2502.18	132.845	1328.45	924.816	0.0068	0.1026	0.0071	0.0436	0.027	0.0071	0.0221	67.5588	136.299	20.4384
CLHE-TF-4	OL-49	59.3679	70.6525	0.0140246	0.0910344	13	40.27	0.0211	9.14	0.1357	0.3121	50.27	0.1283	100.28	90.7362	2452.67	111.674	1116.74	916.955	0.0068	0.1196	0.0072	0.0409	0.0273	0.0071	0.0223	66.9579	133.562	20.4481
CLHE-TF-4	OL-49	59.3814	70.6563	0.00700928	0.0770098	12	40.27	0.0234	9.16	0.1354	0.3479	50.01	0.1283	100.07	90.6741	2734.01	123.847	1238.47	916.955	0.0068	0.1087	0.0072	0.0412	0.025	0.0071	0.0223	68.3502	134.622	20.4481
CLHE-TF-4	OL-49	59.3882	70.658	0.00699214	0.0700005	11	40.26	0.0212	9.16	0.1292	0.3531	49.86	0.1306	99.91	90.6487	2774.87	112.203	1122.03	933.393	0.0069	0.1202	0.0072	0.0433	0.0245	0.0071	0.0219	67.9844	134.868	20.4413
CLHE-TF-4	OL-49	59.3949	70.66	0.0070342	0.0630084	10	40.51	0.0212	9.3	0.1261	0.3434	49.91	0.1304	100.34	90.5279	2698.64	112.203	1122.03	931.963	0.0068	0.1197	0.0071	0.0443	0.0253	0.0071	0.022	68.2757	134.307	20.5032
CLHE-TF-4	OL-49	59.4017	70.6618	0.00699214	0.0559742	9	40.42	0.0243	9.66	0.1386	0.3355	49.68	0.1373	100.39	90.1562	2636.56	128.61	1286.1	981.277	0.0068	0.106	0.0071	0.0404	0.0259	0.0071	0.0208	68.2869	136.327	20.4106
CLHE-TF-4	OL-49	59.4084	70.6638	0.00700928	0.0489821	8	40.11	0.0213	10.04	0.1355	0.3085	49.62	0.1368	100.37	89.7974	2424.38	112.733	1127.33	977.704	0.0069	0.1195	0.0071	0.0417	0.0274	0.0071	0.0212	66.428	134.715	20.7273
CLHE-TF-4	OL-49	59.4152	70.6655	0.00693758	0.0419728	7	39.94	0.0199	10.76	0.1468	0.248	48.66	0.1345	99.92	88.9547	1948.93	105.323	1053.23	961.266	0.0069	0.1285	0.0071	0.0384	0.0331	0.0072	0.0215	64.5097	135.34	20.6672
CLHE-TF-4	OL-49	59.4219	70.6673	0.00708802	0.0350352	6	40.02	0.0201	11.32	0.155	0.232	48.39	0.1353	100.26	88.3893	1823.2	106.381	1063.81	966.984	0.0069	0.1269	0.0071	0.0367	0.0348	0.0072	0.0213	63.4472	134.998	20.5967
CLHE-TF-4	OL-49	59.4287	70.6693	0.00691231	0.0279472	5	40.15	0.0215	11.42	0.1632	0.2141	48.3	0.1434	100.42	88.2794	1682.53	113.791	1137.91	1024.87	0.0069	0.1191	0.0071	0.035	0.0376	0.0072	0.0205	63.263	135.525	21.0099
CLHE-TF-4	OL-49	59.4354	70.671	0.00708802	0.0210349	4	39.9	0.0204	11.15	0.1648	0.2228	48.79	0.1551	100.4	88.6269	1750.9	107.969	1079.69	1108.49	0.0069	0.1259	0.0071	0.0346	0.0364	0.0072	0.0192	63.7326	135.933	21.2831
CLHE-TF-4	OL-49	59.4422	70.673	0.00693758	0.0139469	3	39.96	0.0218	11.37	0.1704	0.1921	48.22	0.1599	100.09	88.3077	1509.64	115.379	1153.79	1142.8	0.0069	0.1162	0.0071	0.0335	0.0414	0.0072	0.0186	62.499	134.07	21.2561
CLHE-TF-4	OL-49	59.4489	70.6748	0.00700928	0.00700928	2	39.97	0.0202	11.86	0.1644	0.179	48.07	0.1676	100.43	87.8317	1406.69	106.911	1069.11	1197.83	0.0069	0.1266	0.0071	0.0349	0.0436	0.0072	0.018	61.3317	135.349	21.5609
CLHE-TF-4	OL-49	59.4557	70.6765	0	0	1	39.38	0.0193	12.92	0.1948	0.1133	47.33	0.198	100.15	86.7089	890.379	102.147	1021.47	1415.1	0.0069	0.1341	0.0071	0.0299	0.0668	0.0071	0.0159	59.4773	136.98	22.5001
CLHE-TF-4	OL-50	58.801	68.5458	0	0	1	39.75	n.m.	14.28	0.216	0.1574	45.84	0.1696	100.41	85.1118	1236.94	n.m.	n.m.	1212.12	0.0067	n.m.	0.0112	0.0783	0.0571	0.0084	0.0365	70.6295	n.m.	44.2425
CLHE-TF-4	OL-50	58.8013	68.5538	0.00800562	0.00800562	2	39.74	n.m.	11.37	0.1664	0.1852	47.96	0.1556	99.57	88.2517	1455.41	n.m.	n.m.	1112.07	0.0067	n.m.	0.0112	0.0935	0.0497	0.0082	0.0388	72.334	n.m.	43.1482
CLHE-TF-4	OL-50	58.8015	68.5618	0.0080025	0.0160081	3	40.37	n.m.	10.71	0.1788	0.2263	48.18	0.1326	99.8	88.9029	1778.4	n.m.	n.m.	947.687	0.0067	n.m.	0.0115	0.0881	0.042	0.0082	0.044	74.6928	n.m.	41.6982
CLHE-TF-4	OL-50	58.8018	68.5698	0.00800562	0.0240137	4	40.28	n.m.	9.61	0.1569	0.2624	48.81	0.1351	99.25	90.0449	2062.1	n.m.	n.m.	965.554	0.0067	n.m.	0.0121	0.0975	0.0376	0.0081	0.0429	77.5348	n.m.	41.4223
CLHE-TF-4	OL-50	58.802	68.5778	0.0080025	0.0320162	5	40.45	n.m.	9.45	0.1205	0.3321	49.64	0.1239	100.11	90.3426	2609.84	n.m.	n.m.	885.508	0.0067	n.m.	0.0121	0.1211	0.0314	0.0081	0.0463	81.949	n.m.	40.999
CLHE-TF-4	OL-50	58.8023	68.5858	0.00800562	0.0400219	6	40.23	n.m.	9.24	0.1239	0.2859	49.4	0.1379	99.43	90.4953	2246.77	n.m.	n.m.	985.566	0.0067	n.m.	0.0123	0.1185	0.0353	0.0081	0.0425	79.3111	n.m.	41.8865
CLHE-TF-4	OL-50	58.8025	68.5938	0.0080025	0.0480244	7	40.61	n.m.	9.15	0.1425	0.3108	49.78	0.1278	100.12	90.6443	2442.45	n.m.	n.m.	913.381	0.0067	n.m.	0.0123	0.1049	0.033	0.0081	0.0449	80.6009	n.m.	41.0108
CLHE-TF-4	OL-50	58.8028	68.6018	0.00800562	0.05603	8	40.31	n.m.	9.07	0.1398	0.3443	50.47	0.1214	100.46	90.8338	2705.72	n.m.	n.m.	867.641	0.0067	n.m.	0.0124	0.1077	0.0306	0.0081	0.0468	82.7949	n.m.	40.6056
CLHE-TF-4	OL-50	58.803	68.6098	0.0080025	0.0640325	9	40.28	n.m.	8.52	0.131	0.3616	49.74	0.1317	99.16	91.2256	2841.67	n.m.	n.m.	941.254	0.0067	n.m.	0.0127	0.1129	0.0297	0.0081	0.0439	84.3976	n.m.	41.3211
CLHE-TF-4	OL-50	58.8033	68.6178	0.00800562	0.0720381	10	40.54	n.m.	8.51	0.1287	0.3314	50.8	0.1268	100.44	91.4021	2604.34	n.m.	n.m.	906.234	0.0067	n.m.	0.0127	0.1143	0.0314	0.008	0.0452	81.7763	n.m.	40.9618
CLHE-TF-4	OL-50	58.8035	68.6258	0.0080025	0.0800406	11	40.85	n.m.	8.27	0.1261	0.3572	50.19	0.1234	99.92	91.5311	2807.09	n.m.	n.m.	881.935	0.0067	n.m.	0.0129	0.1139	0.0297	0.0081	0.0462	83.3706	n.m.	40.7454
CLHE-TF-4	OL-50	58.8038	68.6338	0.00800562	0.0880462	12	40.73	n.m.	8.25	0.1141	0.3764	51.03	0.1278	100.62	91.6774	2957.98	n.m.	n.m.	913.381	0.0067	n.m.	0.0129	0.1242	0.0287	0.008	0.0446	84.8939	n.m.	40.7368
CLHE-TF-4	OL-50	58.804	68.6418	0.0080025	0.0960487	13	40.92	n.m.	8.14	0.1274	0.3927	50.64	0.1268	100.35	91.7212	3086.07	n.m.	n.m.	906.234	0.0067	n.m.	0.013	0.1153	0.0279	0.008	0.0454	86.1014	n.m.	41.143
CLHE-TF-4	OL-50	58.8043	68.6498	0.00800562	0.104054	14	40.95	n.m.	7.89	0.1268	0.391	50.47	0.1084	99.94	91.9301	3072.71	n.m.	n.m.	774.73	0.0067	n.m.	0.0131	0.1147	0.028	0.008	0.051	86.036	n.m.	39.5112
CLHE-TF-4	OL-50	58.8045	68.6578	0.0080025	0.112057	15	40.88	n.m.	7.69	0.1473	0.4277	51.03	0.1264	100.29	92.1982	3361.12	n.m.	n.m.	903.376	0.0067	n.m.	0.0133	0.1014	0.0262	0.008	0.0455	88.0614	n.m.	41.1036
CLHE-TF-4	OL-50	58.8048	68.6658	0.00800562	0.120062	16	40.82	n.m.	7.93	0.1261	0.4352	50.67	0.1031	100.09	91.9219	3420.06	n.m.	n.m.	736.851	0.0067	n.m.	0.0131	0.1154	0.026	0.008	0.0537	88.9216	n.m.	39.5689
CLHE-TF-4	OL-50	58.805	68.6738	0.0080025	0.128065	17	40.72	n.m.	7.73	0.1234	0.4412	50.91	0.1213	100.04	92.1438	3467.21	n.m.	n.m.	866.926	0.0067	n.m.	0.0133	0.1168	0.0257	0.008	0.0466	89.1074	n.m.	40.3988
CLHE-TF-4	OL-50	58.8053	68.6818	0.00800562	0.136071	18	40.72	n.m.	7.69	0.1373	0.4372	50.85	0.1126	99.94	92.1728	3435.78	n.m.	n.m.	804.748	0.0067	n.m.	0.0133	0.1082	0.0258	0.008	0.0496	88.6431	n.m.	39.9155
CLHE-TF-4	OL-50	58.8055	68.6898	0.0080025	0.144073	19	40.57	n.m.	7.76	0.1128	0.4557	51.16	0.113	100.18	92.1512	3581.16	n.m.	n.m.	807.606	0.0067	n.m.	0.0132	0.1264	0.025	0.008	0.0496	89.5291	n.m.	40.0573
CLHE-TF-4	OL-50	58.8058	68.6978	0.00800562	0.152079	20	40.83	n.m.	7.54	0.1195	0.4453	51.15	0.1156	100.2	92.3554	3499.43	n.m.	n.m.	826.188	0.0067	n.m.	0.0134	0.1203	0.0255	0.008	0.049	89.2356	n.m.	40.4832
CLHE-TF-4	OL-50	58.806	68.7058	0.0080025	0.160081	21	40.89	n.m.	7.64	0.1161	0.4477	50.99	0.1198	100.2	92.2394	3518.3	n.m.	n.m.	856.206	0.0067	n.m.	0.0133	0.1242	0.0254	0.008	0.0473	89.3647	n.m.	40.4985
CLHE-TF-4	OL-50	58.8063	68.7138	0.00800562	0.168087	22	40.52	n.m.	7.62	0.1161	0.4546	51.03	0.1085	99.86	92.2638	3572.52	n.m.	n.m.	775.445	0.0067	n.m.	0.0133	0.1233	0.0251	0.008	0.0509	89.6702	n.m.	39.4702
CLHE-TF-4	OL-50	58.807	68.7298	0.0160153	0.184102	23	40.69	n.m.	7.49	0.1307	0.4562	50.31	0.1169	99.2	92.2851	3585.09	n.m.	n.m.	835.479	0.0067	n.m.	0.0134	0.1126	0.025	0.008	0.048	89.6273	n.m.	40.103
CLHE-TF-4	OL-50	58.8073	68.7378	0.00800562	0.192108	24	40.85	n.m.	7.82	0.1171	0.4274	51.19	0.1166	100.53	92.0996	3358.77	n.m.	n.m.	833.335	0.0067	n.m.	0.0132	0.1219	0.0262	0.008	0.0484	87.9997	n.m.	40.3334
CLHE-TF-4	OL-50	58.8075	68.7458	0.0080025	0.20011	25	40.52	n.m.	8.02	0.1181	0.4405	51.37	0.1283	100.6	91.9399	3461.71	n.m.	n.m.	916.955	0.0067	n.m.	0.013	0.1214	0.0257	0.008	0.0448	88.966	n.m.	41.0796
CLHE-TF-4	OL-50	58.8078	68.7538	0.00800562	0.208116	26	40.61	n.m.	8.07	0.1227	0.3906	51.08	0.1215	100.41	91.8515	3069.57	n.m.	n.m.	868.355	0.0067	n.m.	0.013	0.1173	0.0279	0.008	0.0465	85.641	n.m.	40.3785
CLHE-TF-4	OL-50	58.808	68.7618	0.0080025	0.216118	27	40.47	n.m.	8.03	0.15	0.4075	50.59	0.1169	99.77	91.8165	3202.38	n.m.	n.m.	835.479	0.0067	n.m.	0.013	0.1016	0.027	0.008	0.0481	86.4642	n.m.	40.1866
CLHE-TF-4	OL-50	58.8083	68.7698	0.00800562	0.224124	28	40.65	n.m.	8.2	0.1254	0.3745	50.64	0.1313	100.12	91.6652	2943.05	n.m.	n.m.	938.396	0.0067	n.m.	0.0129	0.1164	0.0288	0.008	0.0441	84.7597	n.m.	41.3832
CLHE-TF-4	OL-50	58.8085	68.7778	0.0080025	0.232127	29	40.24	n.m.	8.34	0.1486	0.358	50.68	0.1168	99.88	91.5411	2813.38	n.m.	n.m.	834.765	0.0067	n.m.	0.0128	0.1005	0.0296	0.008	0.0483	83.276	n.m.	40.3191
CLHE-TF-4	OL-50	58.8088	68.7858	0.00800562	0.240132	30	40.57	n.m.	8.32	0.1446	0.3595	50.54	0.1201	100.06	91.5382	2825.17	n.m.	n.m.	858.35	0.0067	n.m.	0.0128	0.1036	0.0298	0.008	0.0474	84.19	n.m.	40.6858
CLHE-TF-4	OL-50	58.809	68.7938	0.0080025	0.248135	31	40.48	n.m.	8.59	0.1243	0.3543	50.07	0.129	99.74	91.213	2784.3	n.m.	n.m.	921.958	0.0067	n.m.	0.0127	0.1165	0.0301	0.0081	0.0446	83.8075	n.m.	41.1193
CLHE-TF-4	OL-50	58.8093	68.8018	0.00800562	0.25614	32	40.25	n.m.	8.3	0.1108	0.3517	50.73	0.1243	99.86	91.5858	2763.87	n.m.	n.m.	888.367	0.0067	n.m.	0.0129	0.1314	0.03	0.008	0.0458	82.9161	n.m.	40.6872
CLHE-TF-4	OL-50	58.8095	68.8098	0.0080025	0.264143	33	40.84	n.m.	8.23	0.1314	0.351	49.91	0.1203	99.58	91.5253	2758.37	n.m.	n.m.	859.779	0.0067	n.m.	0.0129	0.1135	0.0304	0.0081	0.0471	83.8544	n.m.	40.4956
CLHE-TF-4	OL-50	58.8098	68.8178	0.00800562	0.272148	34	40.34	n.m.	8.55	0.1502	0.3508	50.53	0.1226	100.04	91.3231	2756.8	n.m.	n.m.	876.217	0.0067	n.m.	0.0127	0.1004	0.0301	0.008	0.0468	82.9796	n.m.	41.007
CLHE-TF-4	OL-50	58.81	68.8258	0.0080025	0.280151	35	40.24	n.m.	8.68	0.1352	0.3826	49.89	0.1267	99.45	91.0999	3006.7	n.m.	n.m.	905.52	0.0067	n.m.	0.0126	0.1077	0.0284	0.0081	0.0455	85.3903	n.m.	41.2011
CLHE-TF-4	OL-50	58.8103	68.8338	0.00800562	0.288157	36	40.48	n.m.	8.73	0.1529	0.3512	50.05	0.1365	99.9	91.0793	2759.94	n.m.	n.m.	975.56	0.0067	n.m.	0.0126	0.0996	0.0302	0.0081	0.0425	83.3502	n.m.	41.4613
CLHE-TF-4	OL-50	58.8105	68.8418	0.0080025	0.296159	37	40.29	n.m.	9.02	0.1312	0.3171	49.92	0.1321	99.8	90.7885	2491.96	n.m.	n.m.	944.113	0.0067	n.m.	0.0124	0.1132	0.0326	0.0081	0.0439	81.238	n.m.	41.4466
CLHE-TF-4	OL-50	58.8108	68.8498	0.00800562	0.304165	38	40.65	n.m.	9.11	0.1418	0.3099	49.22	0.1408	99.58	90.5853	2435.38	n.m.	n.m.	1006.29	0.0067	n.m.	0.0123	0.1053	0.033	0.0081	0.0416	80.3675	n.m.	41.8617
CLHE-TF-4	OL-50	58.811	68.8578	0.0080025	0.312167	39	40.1	n.m.	9.28	0.1498	0.258	49.28	0.1224	99.19	90.437	2027.52	n.m.	n.m.	874.788	0.0067	n.m.	0.0122	0.1003	0.0379	0.0081	0.0466	76.843	n.m.	40.7651
CLHE-TF-4	OL-50	58.8113	68.8655	0.00770584	0.319873	40	40.28	n.m.	9.29	0.1415	0.2689	50.26	0.1288	100.37	90.5968	2113.18	n.m.	n.m.	920.528	0.0067	n.m.	0.0122	0.1065	0.0369	0.0081	0.0448	77.9763	n.m.	41.2397
CLHE-TF-4	OL-50	58.8115	68.8735	0.0080025	0.327875	41	40.37	n.m.	9.16	0.1312	0.3323	49.73	0.1281	99.85	90.6265	2611.41	n.m.	n.m.	915.525	0.0067	n.m.	0.0123	0.112	0.0313	0.0081	0.0449	81.7372	n.m.	41.1071
CLHE-TF-4	OL-50	58.8118	68.8815	0.00800562	0.335881	42	40.17	n.m.	9.62	0.1543	0.3396	49.89	0.1343	100.31	90.2303	2668.78	n.m.	n.m.	959.837	0.0067	n.m.	0.0121	0.0977	0.0308	0.0081	0.0431	82.1984	n.m.	41.369
CLHE-TF-4	OL-50	58.812	68.8895	0.0080025	0.343884	43	40.16	n.m.	10.09	0.1734	0.2947	48.77	0.1415	99.63	89.5918	2315.93	n.m.	n.m.	1011.29	0.0067	n.m.	0.0118	0.0895	0.0343	0.0082	0.0416	79.4364	n.m.	42.0699
CLHE-TF-4	OL-50	58.8123	68.8975	0.00800562	0.351889	44	39.65	n.m.	13.24	0.207	0.227	45.81	0.1502	99.28	86.0369	1783.9	n.m.	n.m.	1073.47	0.0067	n.m.	0.011	0.0796	0.0423	0.0084	0.0398	75.4591	n.m.	42.7242
CLHE-TF-4	OL-50	58.8125	68.9055	0.0080025	0.359892	45	39.22	n.m.	15.23	0.279	0.1338	44.05	0.1832	99.1	83.742	1051.48	n.m.	n.m.	1309.32	0.0068	n.m.	0.0112	0.0642	0.0656	0.0085	0.0345	68.9771	n.m.	45.1716
n.m. = not measured

## Sheet: Group 2
							Composition													Error
Sample	Grain	X-coordinate	Y-coordinate	Distance	Location in profile	Number of point	SiO2	Al2O3	FeO	MnO	NiO	MgO	CaO	Total	Fo	Ni	Al	Al (ppm) x 10	Ca	Si	Al	Fe	Mn	Ni	Mg	Ca	Ni error bars	Al error bars	Ca error bars
		(mm)	(mm)	(mm)	(mm)		wt%	wt%	wt%	wt%	wt%	wt%	wt%	wt%	mol%	ppm	ppm		ppm	%	%	%	%	%	%	%	ppm	ppm x 10	ppm
CLHE-TF-4	OL-32	68.0149	72.032	0	0	1	40.14	0.0205	12.72	0.192	0.1228	46.66	0.2113	100.07	86.7244	965.036	108.507	1085.07	1510.16	0.0068	0.0912	0.007	0.0228	0.0468	0.0071	0.0128	45.1637	98.9579	19.3301
CLHE-TF-4	OL-32	68.0157	72.039	0.00704557	0.00704557	2	40.18	0.0231	11.68	0.1767	0.1445	46.96	0.199	99.36	87.7452	1135.77	122.268	1222.68	1422.25	0.0068	0.0814	0.007	0.0245	0.0409	0.0071	0.0134	46.453	99.5264	19.0582
CLHE-TF-4	OL-32	68.0167	72.0458	0.00687314	0.0139187	3	40.1	0.0226	11.22	0.1768	0.1916	48.06	0.1785	99.95	88.4101	1505.98	119.622	1196.22	1275.74	0.0068	0.0834	0.0071	0.0244	0.0323	0.0072	0.0144	48.643	99.7646	18.3706
CLHE-TF-4	OL-32	68.0174	72.0528	0.00703491	0.0209536	4	40.32	0.0229	10.56	0.1633	0.2136	47.86	0.1728	99.31	88.9761	1678.9	121.21	1212.1	1235	0.0068	0.0823	0.0071	0.0261	0.0296	0.0072	0.0147	49.6953	99.7556	18.1545
CLHE-TF-4	OL-32	68.0192	72.0668	0.0141152	0.0350689	5	40.19	0.021	10.12	0.1555	0.263	48.95	0.1568	99.86	89.5985	2067.18	111.153	1111.53	1120.65	0.0068	0.0891	0.007	0.0272	0.0253	0.0071	0.0157	52.2997	99.0373	17.5942
CLHE-TF-4	OL-32	68.0199	72.0738	0.00703491	0.0421038	6	40.17	0.0218	10.24	0.154	0.2804	48.34	0.1547	99.36	89.3695	2203.94	115.387	1153.87	1105.64	0.0068	0.0859	0.0071	0.0274	0.0241	0.0072	0.0157	53.1151	99.1178	17.3586
CLHE-TF-4	OL-32	68.0207	72.0805	0.00674759	0.0488514	7	40.4	0.0218	10.12	0.1501	0.2892	48.87	0.1517	100	89.5832	2273.11	115.387	1153.87	1084.2	0.0068	0.0856	0.0071	0.0281	0.0236	0.0071	0.016	53.6454	98.7716	17.3472
CLHE-TF-4	OL-32	68.0214	72.0875	0.00703491	0.0558863	8	40.11	0.0244	10.03	0.1453	0.2859	48.58	0.1512	99.33	89.611	2247.17	129.149	1291.49	1080.63	0.0068	0.077	0.007	0.0288	0.0237	0.0072	0.016	53.258	99.4449	17.29
CLHE-TF-4	OL-32	68.0232	72.1015	0.0141152	0.0700015	9	40.66	0.0186	9.96	0.1393	0.2808	48.66	0.1434	99.86	89.6912	2207.09	98.4498	984.498	1024.88	0.0068	0.0991	0.0071	0.03	0.0242	0.0072	0.0166	53.4115	97.5638	17.013
CLHE-TF-4	OL-32	68.0239	72.1085	0.00703491	0.0770364	10	40.32	0.0275	9.76	0.1381	0.2949	48.99	0.1438	99.67	89.9386	2317.91	145.558	1455.58	1027.74	0.0068	0.0687	0.007	0.0302	0.0232	0.0071	0.0166	53.7756	99.998	17.0605
CLHE-TF-4	OL-32	68.0247	72.1155	0.00704557	0.084082	11	40.23	0.0235	9.55	0.1327	0.3247	48.59	0.1469	99	90.0606	2552.14	124.385	1243.86	1049.89	0.0068	0.0798	0.007	0.0313	0.0217	0.0072	0.0163	55.3815	99.2596	17.1133
CLHE-TF-4	OL-32	68.0257	72.1223	0.00687314	0.0909551	12	40.76	0.0271	9.54	0.1368	0.3361	48.73	0.1396	99.67	90.0957	2641.75	143.44	1434.4	997.721	0.0068	0.0702	0.007	0.0305	0.0212	0.0072	0.0169	56.005	100.695	16.8615
CLHE-TF-4	OL-32	68.0264	72.1293	0.00703491	0.09799	13	40.43	0.0249	9.35	0.1269	0.3563	49.33	0.1423	99.75	90.3807	2800.52	131.796	1317.96	1017.02	0.0068	0.0755	0.007	0.0326	0.0203	0.0071	0.0167	56.8505	99.5058	16.9842
CLHE-TF-4	OL-32	68.0279	72.1433	0.0140801	0.11207	14	40.48	0.0246	9.1	0.1328	0.3569	49.1	0.1386	99.33	90.5739	2805.23	130.208	1302.08	990.574	0.0068	0.0764	0.0071	0.0312	0.0204	0.0071	0.017	57.2268	99.4788	16.8398
CLHE-TF-4	OL-32	68.0297	72.157	0.0138177	0.125888	15	40.5	0.027	9.3	0.1254	0.336	48.86	0.1404	99.29	90.344	2640.96	142.911	1429.11	1003.44	0.0068	0.07	0.0071	0.033	0.0211	0.0071	0.0169	55.7243	100.038	16.9581
CLHE-TF-4	OL-32	68.0304	72.164	0.00703491	0.132923	16	40.54	0.0229	9.21	0.1357	0.3193	49.03	0.1372	99.4	90.4585	2509.7	121.21	1212.1	980.568	0.0068	0.0821	0.0071	0.0306	0.022	0.0071	0.0172	55.2134	99.5132	16.8658
CLHE-TF-4	OL-32	68.0312	72.171	0.00704557	0.139968	17	40.33	0.0209	9.31	0.129	0.3129	49.45	0.1428	99.69	90.4389	2459.39	110.624	1106.24	1020.59	0.0068	0.0891	0.007	0.0321	0.0224	0.0071	0.0166	55.0904	98.5657	16.9418
CLHE-TF-4	OL-32	68.0322	72.178	0.00707107	0.147039	18	40.43	0.0239	9.43	0.1308	0.3247	48.68	0.1364	99.15	90.1896	2552.14	126.503	1265.03	974.851	0.0068	0.0788	0.0071	0.0317	0.0217	0.0071	0.0172	55.3815	99.6841	16.7674
CLHE-TF-4	OL-32	68.0329	72.185	0.00703491	0.154074	19	40.31	0.0244	9.36	0.1201	0.3306	48.85	0.1323	99.13	90.2859	2598.52	129.149	1291.49	945.548	0.0068	0.0772	0.0071	0.0343	0.0214	0.0071	0.0176	55.6082	99.7032	16.6416
CLHE-TF-4	OL-32	68.0337	72.1918	0.0068469	0.160921	20	40.18	0.0276	9.22	0.1287	0.3442	49.39	0.1331	99.42	90.5121	2705.41	146.087	1460.87	951.266	0.0068	0.0688	0.007	0.0321	0.0208	0.0071	0.0175	56.2726	100.508	16.6471
CLHE-TF-4	OL-32	68.0354	72.2058	0.0141028	0.175024	21	40.59	0.0239	9.19	0.1266	0.3373	49.44	0.1349	99.85	90.5488	2651.18	126.503	1265.03	964.13	0.0068	0.0782	0.0071	0.0326	0.0212	0.0071	0.0174	56.205	98.9251	16.7759
CLHE-TF-4	OL-32	68.0362	72.2128	0.00704557	0.18207	22	40.13	0.0276	9.23	0.1257	0.3607	49.2	0.1284	99.2	90.4696	2835.1	146.087	1460.87	917.675	0.0068	0.0691	0.0072	0.0328	0.0201	0.0071	0.018	56.9856	100.946	16.5181
CLHE-TF-4	OL-32	68.0369	72.2198	0.00703491	0.189105	23	40.38	0.0266	9.19	0.1279	0.3561	49.31	0.1339	99.53	90.5262	2798.95	140.794	1407.94	956.983	0.0068	0.0711	0.0071	0.0324	0.0203	0.0071	0.0175	56.8186	100.104	16.7472
CLHE-TF-4	OL-32	68.0377	72.2265	0.00674759	0.195852	24	40.38	0.0255	9.06	0.1232	0.3663	49.62	0.1323	99.71	90.7007	2879.12	134.971	1349.71	945.548	0.0068	0.0741	0.0071	0.0335	0.02	0.0071	0.0176	57.5824	100.014	16.6416
CLHE-TF-4	OL-32	68.0387	72.2335	0.00707107	0.202923	25	40.68	0.0303	8.76	0.1256	0.3662	49.22	0.1299	99.31	90.9142	2878.33	160.378	1603.78	928.395	0.0068	0.0628	0.0071	0.0329	0.02	0.0071	0.0178	57.5666	100.717	16.5254
CLHE-TF-4	OL-32	68.0394	72.2405	0.00703491	0.209958	26	40.1	0.0275	8.9	0.115	0.372	49.51	0.1325	99.15	90.8314	2923.92	145.558	1455.58	946.978	0.0068	0.0687	0.0071	0.0355	0.0197	0.0071	0.0176	57.6012	99.998	16.6668
CLHE-TF-4	OL-32	68.0402	72.2475	0.00704557	0.217004	27	40.38	0.0276	8.84	0.1218	0.3797	49.16	0.1304	99.04	90.8287	2984.44	146.087	1460.87	931.969	0.0068	0.0689	0.0071	0.0338	0.0194	0.0071	0.0178	57.8982	100.654	16.589
CLHE-TF-4	OL-32	68.0419	72.2615	0.0141028	0.231107	28	40.53	0.0264	8.64	0.1144	0.3907	49.89	0.125	99.72	91.1373	3070.9	139.735	1397.35	893.375	0.0068	0.0713	0.0071	0.0357	0.0191	0.0071	0.0183	58.6542	99.6312	16.3488
CLHE-TF-4	OL-32	68.0427	72.2683	0.0068469	0.237953	29	40.66	0.0279	8.61	0.1136	0.4092	49.41	0.1264	99.36	91.0872	3216.31	147.675	1476.75	903.381	0.0068	0.0679	0.007	0.036	0.0185	0.0071	0.0181	59.5018	100.271	16.3512
CLHE-TF-4	OL-32	68.0434	72.2753	0.00703491	0.244988	30	40.59	0.0308	8.54	0.113	0.4071	49.32	0.1249	99.13	91.1385	3199.81	163.024	1630.24	892.66	0.0068	0.062	0.007	0.0362	0.0186	0.0071	0.0184	59.5164	101.075	16.4249
CLHE-TF-4	OL-32	68.0442	72.2823	0.00704557	0.252034	31	40.81	0.0257	8.23	0.114	0.4219	49.78	0.126	99.51	91.5051	3316.13	136.03	1360.3	900.522	0.0068	0.0732	0.007	0.0358	0.0181	0.0071	0.0182	60.022	99.574	16.3895
CLHE-TF-4	OL-32	68.0459	72.2963	0.0141028	0.266137	32	40.6	0.0281	8.02	0.1098	0.4151	49.85	0.1227	99.15	91.7145	3262.69	148.733	1487.33	876.937	0.0068	0.0676	0.0071	0.0372	0.0184	0.0071	0.0186	60.0334	100.544	16.311
CLHE-TF-4	OL-32	68.0467	72.303	0.00674759	0.272884	33	40.41	0.0293	8.29	0.1173	0.4259	49.63	0.1185	99.03	91.4248	3347.57	155.085	1550.85	846.919	0.0068	0.065	0.007	0.0348	0.018	0.0071	0.0191	60.2563	100.805	16.1762
CLHE-TF-4	OL-32	68.0474	72.31	0.00703491	0.279919	34	40.75	0.028	8.23	0.1111	0.4295	49.89	0.1258	99.56	91.5222	3375.87	148.204	1482.04	899.093	0.0068	0.0681	0.0071	0.0367	0.0179	0.0071	0.0182	60.4281	100.927	16.3635
CLHE-TF-4	OL-32	68.0492	72.324	0.0141152	0.294035	35	40.59	0.0298	8.3	0.1067	0.4248	49.72	0.1252	99.31	91.4296	3338.93	157.731	1577.31	894.804	0.0068	0.0637	0.0071	0.0381	0.0181	0.0071	0.0183	60.4346	100.475	16.3749
CLHE-TF-4	OL-32	68.0507	72.3378	0.0138813	0.307916	36	40.59	0.0281	8.25	0.1134	0.4347	49.9	0.1195	99.44	91.5049	3416.74	148.733	1487.33	854.067	0.0068	0.0672	0.0071	0.0359	0.0178	0.0071	0.0189	60.818	99.9488	16.1419
CLHE-TF-4	OL-32	68.0517	72.3448	0.00707107	0.314987	37	40.46	0.0333	8.29	0.1119	0.4411	50.13	0.1235	99.59	91.5031	3467.05	176.257	1762.57	882.654	0.0068	0.0579	0.007	0.0364	0.0176	0.0071	0.0184	61.02	102.053	16.2408
CLHE-TF-4	OL-32	68.0532	72.3588	0.0140801	0.329067	38	40.47	0.0332	8.2	0.1119	0.4152	49.99	0.126	99.35	91.566	3263.47	175.728	1757.28	900.522	0.0068	0.0582	0.0071	0.0363	0.0183	0.0071	0.0182	59.7215	102.273	16.3895
CLHE-TF-4	OL-32	68.0549	72.3728	0.0141028	0.34317	39	40.69	0.0311	8.14	0.1183	0.4256	49.68	0.1292	99.22	91.5747	3345.22	164.612	1646.12	923.392	0.0068	0.0615	0.0071	0.0345	0.018	0.0071	0.0178	60.2139	101.237	16.4364
CLHE-TF-4	OL-32	68.0557	72.3795	0.00674759	0.349917	40	40.79	0.0289	8.47	0.121	0.4253	49.86	0.1234	99.82	91.2917	3342.86	152.968	1529.68	881.94	0.0068	0.0661	0.007	0.0339	0.018	0.0071	0.0185	60.1714	101.112	16.3159
CLHE-TF-4	OL-32	68.0564	72.3865	0.00703491	0.356952	41	40.57	0.0265	8.18	0.1116	0.4322	49.68	0.1265	99.13	91.5368	3397.09	140.264	1402.64	904.096	0.0068	0.0714	0.0071	0.0365	0.0178	0.0071	0.0181	60.4682	100.149	16.3641
CLHE-TF-4	OL-32	68.0572	72.3935	0.00704557	0.363998	42	40.77	0.026	8.53	0.1134	0.4231	49.79	0.1215	99.77	91.2242	3325.57	137.618	1376.18	868.361	0.0068	0.0726	0.007	0.036	0.0181	0.0071	0.0186	60.1927	99.9107	16.1515
CLHE-TF-4	OL-32	68.0582	72.4005	0.00707107	0.371069	43	40.72	0.0283	8.58	0.1132	0.4142	49.92	0.126	99.91	91.1983	3255.61	149.792	1497.92	900.522	0.0068	0.0671	0.007	0.036	0.0183	0.0071	0.0182	59.5777	100.51	16.3895
CLHE-TF-4	OL-32	68.0589	72.4075	0.00703491	0.378104	44	40.41	0.0264	8.63	0.1194	0.4054	50.12	0.1267	99.84	91.1837	3186.44	139.735	1397.35	905.525	0.0068	0.0715	0.0071	0.0343	0.0186	0.0071	0.0182	59.2679	99.9107	16.4806
CLHE-TF-4	OL-32	68.0597	72.4143	0.0068469	0.384951	45	40.94	0.0282	8.57	0.1226	0.3973	49.24	0.1278	99.43	91.097	3122.78	149.263	1492.63	913.387	0.0068	0.0669	0.0071	0.0335	0.0189	0.0071	0.018	59.0205	99.8567	16.441
CLHE-TF-4	OL-32	68.0604	72.4213	0.00703491	0.391986	46	41.27	0.0262	8.85	0.1282	0.3956	49.46	0.1281	100.26	90.8698	3109.42	138.677	1386.77	915.531	0.0068	0.0718	0.0071	0.0322	0.0189	0.0071	0.018	58.768	99.5698	16.4796
CLHE-TF-4	OL-32	68.0614	72.4283	0.00707107	0.399057	47	40.95	0.0261	8.75	0.1207	0.3787	49.23	0.1277	99.58	90.9253	2976.58	138.147	1381.47	912.672	0.0068	0.072	0.0071	0.034	0.0195	0.0071	0.0181	58.0433	99.4661	16.5194
CLHE-TF-4	OL-32	68.0622	72.4353	0.00704557	0.406102	48	41.06	0.0256	8.97	0.1195	0.3869	48.38	0.1322	99.08	90.5706	3041.03	135.501	1355.01	944.833	0.0068	0.0731	0.007	0.0343	0.0191	0.0072	0.0176	58.0837	99.0511	16.6291
CLHE-TF-4	OL-32	68.0629	72.4423	0.00703491	0.413137	49	40.72	0.0264	8.89	0.1222	0.3703	49.04	0.1312	99.3	90.7611	2910.56	139.735	1397.35	937.686	0.0068	0.0713	0.007	0.0337	0.0198	0.0071	0.0177	57.629	99.6312	16.597
CLHE-TF-4	OL-32	68.0639	72.449	0.00677422	0.419911	50	40.69	0.0281	9.14	0.1233	0.3668	48.9	0.125	99.38	90.5013	2883.05	148.733	1487.33	893.375	0.0068	0.0671	0.007	0.0334	0.0198	0.0071	0.0183	57.0844	99.8	16.3488
CLHE-TF-4	OL-32	68.0647	72.456	0.00704557	0.426957	51	40.89	0.0242	9.23	0.122	0.3622	49.45	0.1291	100.21	90.5133	2846.89	128.091	1280.91	922.678	0.0068	0.0773	0.007	0.0336	0.0201	0.0071	0.0179	57.2225	99.014	16.5159
CLHE-TF-4	OL-32	68.0662	72.47	0.0140801	0.441037	52	40.71	0.0262	9.29	0.1333	0.3539	49.04	0.1304	99.68	90.3854	2781.65	138.677	1386.77	931.969	0.0068	0.0719	0.0071	0.0311	0.0204	0.0071	0.0178	56.7457	99.7085	16.589
CLHE-TF-4	OL-32	68.0672	72.477	0.00707107	0.448108	53	40.68	0.0251	9.19	0.129	0.3357	49.31	0.1319	99.81	90.5262	2638.6	132.854	1328.54	942.689	0.0068	0.0751	0.0071	0.032	0.0212	0.0071	0.0176	55.9384	99.7736	16.5913
CLHE-TF-4	OL-32	68.0679	72.4838	0.00683593	0.454944	54	41.15	0.0264	9.37	0.1271	0.3523	48.84	0.1316	99.99	90.2748	2769.08	139.735	1397.35	940.545	0.0068	0.0712	0.007	0.0325	0.0204	0.0071	0.0177	56.4892	99.4915	16.6477
CLHE-TF-4	OL-32	68.0687	72.4908	0.00704557	0.46199	55	40.62	0.0267	9.41	0.1257	0.3432	49.14	0.1317	99.81	90.2911	2697.55	141.323	1413.23	941.26	0.0068	0.0706	0.0071	0.0328	0.0208	0.0071	0.0177	56.1091	99.7741	16.6603
CLHE-TF-4	OL-32	68.0694	72.4978	0.00703491	0.469025	56	40.9	0.023	9.41	0.1328	0.3373	49.44	0.1383	100.38	90.3443	2651.18	121.739	1217.39	988.43	0.0068	0.0811	0.007	0.0312	0.0211	0.0071	0.017	55.9399	98.7303	16.8033
CLHE-TF-4	OL-32	68.0704	72.5048	0.00707107	0.476096	57	40.58	0.0254	9.35	0.1292	0.3322	48.76	0.1371	99.32	90.2791	2611.09	134.442	1344.42	979.854	0.0068	0.0738	0.0071	0.032	0.0213	0.0071	0.0171	55.6163	99.2183	16.7555
CLHE-TF-4	OL-32	68.0712	72.5118	0.00704557	0.483141	58	40.64	0.0266	9.34	0.1297	0.3292	48.91	0.1366	99.52	90.3154	2587.51	140.794	1407.94	976.28	0.0068	0.0708	0.007	0.0318	0.0214	0.0071	0.0172	55.3728	99.682	16.792
CLHE-TF-4	OL-32	68.0719	72.5188	0.00703491	0.490176	59	40.55	0.0226	9.35	0.1375	0.3223	48.87	0.1357	99.39	90.2989	2533.28	119.622	1196.22	969.848	0.0068	0.0822	0.0071	0.0303	0.0219	0.0071	0.0173	55.4788	98.3291	16.7784
CLHE-TF-4	OL-32	68.0727	72.5255	0.00674759	0.496924	60	40.7	0.0211	9.23	0.1335	0.3184	49.28	0.1344	99.82	90.4836	2502.62	111.682	1116.82	960.557	0.0068	0.0878	0.0071	0.031	0.022	0.0071	0.0174	55.0577	98.0571	16.7137
CLHE-TF-4	OL-32	68.0737	72.5325	0.00707107	0.503995	61	40.84	0.0295	8.62	0.1324	0.3565	49.39	0.1388	99.5	91.0745	2802.09	156.143	1561.43	992.004	0.0068	0.0645	0.007	0.0313	0.0203	0.0071	0.017	56.8824	100.713	16.8641
CLHE-TF-4	OL-32	68.0744	72.5395	0.00703491	0.51103	62	40.55	0.025	9.15	0.1318	0.3581	49.01	0.1313	99.35	90.5113	2814.67	132.325	1323.25	938.401	0.0068	0.075	0.0071	0.0314	0.0202	0.0071	0.0177	56.8563	99.2438	16.6097
CLHE-TF-4	OL-32	68.0769	72.5603	0.0209497	0.531979	63	40.34	0.0253	9.07	0.1254	0.3618	49.37	0.1353	99.43	90.6486	2843.75	133.913	1339.13	966.989	0.0068	0.0745	0.0071	0.0329	0.0201	0.0071	0.0173	57.1593	99.7651	16.7289
CLHE-TF-4	OL-32	68.0777	72.5673	0.00704557	0.539025	64	40.63	0.0257	9.26	0.1368	0.339	48.5	0.1403	99.03	90.317	2664.54	136.03	1360.3	1002.72	0.0068	0.0728	0.0071	0.0303	0.021	0.0071	0.0168	55.9553	99.0299	16.8458
CLHE-TF-4	OL-32	68.0784	72.5743	0.00703491	0.54606	65	40.47	0.0263	9.33	0.1366	0.3424	49.56	0.1374	100	90.4396	2691.26	139.206	1392.06	981.998	0.0068	0.0712	0.007	0.0304	0.0209	0.0071	0.0171	56.2474	99.1146	16.7922
CLHE-TF-4	OL-32	68.0792	72.5813	0.00704557	0.553105	66	39.68	0.0228	9.6	0.1288	0.3289	49.14	0.1428	99.04	90.1145	2585.15	120.68	1206.8	1020.59	0.0069	0.0817	0.0071	0.0321	0.0215	0.0071	0.0166	55.5808	98.5959	16.9418
CLHE-TF-4	OL-32	68.0802	72.5883	0.00707107	0.560177	67	40.12	0.023	9.82	0.1478	0.3118	49.12	0.1413	99.68	89.9071	2450.75	121.739	1217.39	1009.87	0.0068	0.081	0.0071	0.0284	0.0224	0.0071	0.0167	54.8968	98.6086	16.8648
CLHE-TF-4	OL-32	68.0809	72.595	0.00673647	0.566913	68	40.46	0.0234	9.8	0.1455	0.301	49.02	0.1426	99.89	89.9071	2365.86	123.856	1238.56	1019.16	0.0068	0.08	0.007	0.0288	0.0228	0.0071	0.0167	53.9416	99.085	17.02
CLHE-TF-4	OL-32	68.0817	72.602	0.00704557	0.573959	69	40.21	0.0199	10	0.1412	0.2834	48.46	0.1528	99.27	89.6158	2227.52	105.331	1053.31	1092.06	0.0068	0.0931	0.007	0.0296	0.024	0.0072	0.0159	53.4606	98.0629	17.3638
CLHE-TF-4	OL-32	68.0824	72.609	0.00703491	0.580994	70	40.06	0.0193	10.27	0.1545	0.2422	48.56	0.1548	99.45	89.3849	1903.69	102.155	1021.55	1106.36	0.0068	0.0955	0.0071	0.0273	0.027	0.0072	0.0158	51.3997	97.5579	17.4804
CLHE-TF-4	OL-32	68.0834	72.616	0.00707107	0.588065	71	40.1	0.0205	10.6	0.1586	0.2285	47.91	0.161	99.17	88.9493	1796.01	108.507	1085.07	1150.67	0.0068	0.0903	0.0071	0.0267	0.0283	0.0072	0.0153	50.8271	97.9814	17.6052
CLHE-TF-4	OL-32	68.0842	72.623	0.00704557	0.59511	72	40.07	0.023	10.87	0.16	0.2051	47.78	0.1638	99.27	88.6723	1612.09	121.739	1217.39	1170.68	0.0068	0.0809	0.007	0.0266	0.0308	0.0072	0.0152	49.6522	98.4869	17.7943
CLHE-TF-4	OL-32	68.0849	72.6298	0.00683593	0.601946	73	39.65	0.0244	11.14	0.1766	0.1759	47.98	0.1779	99.33	88.4662	1382.57	129.149	1291.49	1271.45	0.0068	0.0768	0.0071	0.0244	0.0347	0.0072	0.0143	47.9753	99.1866	18.1818
CLHE-TF-4	OL-32	68.0857	72.6368	0.00704557	0.608992	74	39.53	0.0221	12.17	0.1873	0.1283	46.81	0.1893	99.03	87.2608	1008.44	116.975	1169.75	1352.93	0.0069	0.0844	0.0071	0.0233	0.0452	0.0071	0.0138	45.5814	98.7272	18.6704
CLHE-TF-4	OL-34	76.1803	64.863	0	0	1	39.89	n.m.	9.72	0.1784	0.2462	50.28	0.159	100.47	90.2077	1935.13	n.m.	n.m.	1136.37	0.0067		0.012	0.0626	0.0395	0.0081	0.0383	76.4377	n.m.	43.5231
CLHE-TF-4	OL-34	76.1773	64.8555	0.00807775	0.00807775	2	40.07	n.m.	9.06	0.1507	0.3135	50.17	0.1537	99.92	90.7932	2464.11	n.m.	n.m.	1098.49	0.0067		0.0124	0.0714	0.0328	0.0081	0.0389	80.8228	n.m.	42.7314
CLHE-TF-4	OL-34	76.1743	64.8483	0.0078	0.0158777	3	40.49	n.m.	8.72	0.1341	0.3203	50.13	0.1486	99.94	91.1016	2517.56	n.m.	n.m.	1062.04	0.0067		0.0126	0.0781	0.0322	0.0081	0.0401	81.0654	n.m.	42.588
CLHE-TF-4	OL-34	76.1713	64.8408	0.00807775	0.0239555	4	40.61	n.m.	8.59	0.1398	0.3352	51.15	0.1346	100.96	91.3825	2634.67	n.m.	n.m.	961.986	0.0067		0.0127	0.0759	0.0313	0.008	0.0431	82.4652	n.m.	41.4616
CLHE-TF-4	OL-34	76.1683	64.8333	0.00807775	0.0320332	5	40.58	n.m.	8.44	0.1566	0.3929	50.72	0.1458	100.43	91.4545	3088.19	n.m.	n.m.	1042.03	0.0067		0.0128	0.069	0.0278	0.008	0.0406	85.8518	n.m.	42.3065
CLHE-TF-4	OL-34	76.1653	64.826	0.0078924	0.0399256	6	40.28	n.m.	8.17	0.1422	0.3956	50.42	0.1402	99.55	91.66	3109.42	n.m.	n.m.	1002.01	0.0067		0.0129	0.0745	0.0278	0.008	0.0418	86.4418	n.m.	41.884
CLHE-TF-4	OL-34	76.1623	64.8185	0.00807775	0.0480034	7	40.32	n.m.	8.48	0.1275	0.3789	50.64	0.1287	100.08	91.4051	2978.15	n.m.	n.m.	919.819	0.0067		0.0127	0.0809	0.0285	0.008	0.0449	84.8774	n.m.	41.2999
CLHE-TF-4	OL-34	76.1593	64.8113	0.0078	0.0558034	8	40.59	n.m.	8.51	0.1532	0.3639	50.65	0.1345	100.4	91.3788	2860.25	n.m.	n.m.	961.272	0.0067		0.0127	0.0695	0.0296	0.008	0.0432	84.6635	n.m.	41.5269
CLHE-TF-4	OL-34	76.156	64.8038	0.0081939	0.0639973	9	40.67	n.m.	8.46	0.1413	0.3387	50.06	0.1392	99.81	91.3329	2662.18	n.m.	n.m.	994.862	0.0067		0.0127	0.0746	0.031	0.0081	0.0422	82.5276	n.m.	41.9832
CLHE-TF-4	OL-34	76.153	64.7963	0.00807775	0.072075	10	40.38	n.m.	8.8	0.1324	0.3414	50.04	0.1395	99.84	91.0126	2683.4	n.m.	n.m.	997.007	0.0067		0.0125	0.0794	0.0308	0.0081	0.042	82.6488	n.m.	41.8743
CLHE-TF-4	OL-34	76.15	64.789	0.0078924	0.0799674	11	40.42	n.m.	8.63	0.1522	0.3205	50.13	0.1423	99.79	91.1853	2519.13	n.m.	n.m.	1017.02	0.0067		0.0126	0.0696	0.0324	0.0081	0.0411	81.6198	n.m.	41.7994
CLHE-TF-4	OL-34	76.147	64.7815	0.00807775	0.0880452	12	40.12	n.m.	8.81	0.1398	0.3442	49.87	0.1357	99.41	90.9754	2705.41	n.m.	n.m.	969.848	0.0067		0.0125	0.0759	0.0307	0.0081	0.0429	83.0561	n.m.	41.6065
CLHE-TF-4	OL-34	76.144	64.774	0.00807775	0.0961229	13	40.51	n.m.	8.62	0.148	0.3536	49.28	0.1269	99.04	91.0563	2779.3	n.m.	n.m.	906.954	0.0067		0.0126	0.0721	0.03	0.0081	0.0457	83.3789	n.m.	41.4478
CLHE-TF-4	OL-34	76.141	64.7668	0.0078	0.103923	14	40.26	n.m.	8.66	0.1489	0.3465	50.08	0.1247	99.62	91.1493	2723.49	n.m.	n.m.	891.231	0.0067		0.0126	0.0709	0.0305	0.0081	0.0459	83.0664	n.m.	40.9075
CLHE-TF-4	OL-34	76.138	64.7593	0.00807775	0.112001	15	40.14	n.m.	8.83	0.1446	0.357	49.54	0.133	99.15	90.902	2806.02	n.m.	n.m.	950.551	0.0067		0.0125	0.0728	0.0298	0.0081	0.0438	83.6194	n.m.	41.6341
CLHE-TF-4	OL-34	76.135	64.7518	0.00807775	0.120078	16	40.47	n.m.	8.76	0.1415	0.3709	50.4	0.1349	100.28	91.108	2915.27	n.m.	n.m.	964.13	0.0067		0.0125	0.0742	0.0292	0.008	0.0431	85.126	n.m.	41.554
CLHE-TF-4	OL-34	76.132	64.7445	0.0078924	0.127971	17	40.05	n.m.	8.79	0.1672	0.3835	50.69	0.1216	100.2	91.1268	3014.31	n.m.	n.m.	869.075	0.0067		0.0125	0.065	0.0283	0.008	0.0471	85.305	n.m.	40.9334
CLHE-TF-4	OL-34	76.129	64.737	0.00807775	0.136049	18	40.47	n.m.	8.45	0.1256	0.3753	50.52	0.127	100.07	91.4143	2949.86	n.m.	n.m.	907.669	0.0067		0.0127	0.0825	0.0287	0.008	0.0454	84.6609	n.m.	41.2082
CLHE-TF-4	OL-34	76.126	64.7298	0.0078	0.143849	19	40.62	n.m.	8.56	0.121	0.3643	50.5	0.1304	100.3	91.3091	2863.4	n.m.	n.m.	931.969	0.0067		0.0127	0.0846	0.0294	0.008	0.0442	84.1839	n.m.	41.193
CLHE-TF-4	OL-34	76.123	64.7223	0.00807775	0.151926	20	40.38	n.m.	8.43	0.1386	0.3888	50.35	0.1341	99.82	91.4064	3055.97	n.m.	n.m.	958.413	0.0067		0.0128	0.0771	0.0282	0.008	0.0433	86.1783	n.m.	41.4993
CLHE-TF-4	OL-34	76.12	64.7148	0.00807775	0.160004	21	40.64	n.m.	8.68	0.1432	0.3506	50.25	0.1382	100.21	91.158	2755.72	n.m.	n.m.	987.715	0.0067		0.0126	0.0743	0.0304	0.0081	0.0423	83.7738	n.m.	41.7804
CLHE-TF-4	OL-34	76.117	64.7075	0.0078924	0.167896	22	40.6	n.m.	8.58	0.1269	0.3854	50.26	0.1367	100.08	91.2526	3029.24	n.m.	n.m.	976.995	0.0067		0.0127	0.0818	0.0282	0.0081	0.0427	85.4247	n.m.	41.7177
CLHE-TF-4	OL-34	76.1138	64.7	0.00815414	0.176051	23	40.45	n.m.	8.5	0.1375	0.3786	50.14	0.1261	99.73	91.3081	2975.8	n.m.	n.m.	901.237	0.0067		0.0127	0.0754	0.0288	0.0081	0.0455	85.7029	n.m.	41.0063
CLHE-TF-4	OL-34	76.1108	64.6925	0.00807775	0.184128	24	40.55	n.m.	8.6	0.1485	0.3604	50.68	0.1157	100.46	91.3003	2832.74	n.m.	n.m.	826.908	0.0067		0.0127	0.071	0.0296	0.008	0.0491	83.8492	n.m.	40.6012
CLHE-TF-4	OL-34	76.1078	64.6853	0.0078	0.191928	25	40.55	n.m.	8.61	0.1382	0.3779	50.06	0.1286	99.87	91.1927	2970.29	n.m.	n.m.	919.104	0.0067		0.0126	0.0763	0.0287	0.0081	0.0447	85.2474	n.m.	41.084
CLHE-TF-4	OL-34	76.1048	64.6778	0.00807775	0.200006	26	40.49	n.m.	8.52	0.1342	0.3688	49.46	0.1237	99.09	91.1803	2898.77	n.m.	n.m.	884.084	0.0067		0.0127	0.0771	0.0291	0.0081	0.0463	84.3541	n.m.	40.9331
CLHE-TF-4	OL-34	76.1018	64.6703	0.00807775	0.208084	27	40.79	n.m.	8.66	0.1205	0.3637	50.17	0.1224	100.22	91.1638	2858.68	n.m.	n.m.	874.793	0.0067		0.0126	0.0857	0.0294	0.0081	0.0465	84.0453	n.m.	40.6779
CLHE-TF-4	OL-34	76.0988	64.663	0.0078924	0.215976	28	41.07	n.m.	8.75	0.1418	0.3793	49.93	0.128	100.4	91.0411	2981.3	n.m.	n.m.	914.816	0.0067		0.0126	0.0744	0.0286	0.0081	0.0449	85.2651	n.m.	41.0752
CLHE-TF-4	OL-34	76.0958	64.6555	0.00807775	0.224054	29	40.68	n.m.	8.75	0.1419	0.366	49.79	0.1261	99.86	91.0182	2876.76	n.m.	n.m.	901.237	0.0067		0.0126	0.0738	0.0293	0.0081	0.0455	84.2891	n.m.	41.0063
CLHE-TF-4	OL-34	76.0928	64.648	0.00807775	0.232132	30	40.32	n.m.	8.77	0.1518	0.344	49.67	0.1308	99.39	90.9797	2703.84	n.m.	n.m.	934.828	0.0067		0.0125	0.0716	0.0305	0.0081	0.0441	82.4671	n.m.	41.2259
CLHE-TF-4	OL-34	76.0898	64.6408	0.0078	0.239932	31	40.52	n.m.	9.01	0.1406	0.3584	50.1	0.1378	100.27	90.8278	2817.02	n.m.	n.m.	984.857	0.0067		0.0124	0.0746	0.0296	0.0081	0.0427	83.3839	n.m.	42.0534
CLHE-TF-4	OL-34	76.0868	64.6333	0.00807775	0.248009	32	40.98	n.m.	8.62	0.1397	0.3394	50.24	0.1378	100.45	91.2122	2667.68	n.m.	n.m.	984.857	0.0067		0.0126	0.0758	0.0309	0.0081	0.0428	82.4314	n.m.	42.1519
CLHE-TF-4	OL-34	76.0838	64.626	0.0078924	0.255902	33	40.45	n.m.	8.95	0.1223	0.3255	49.67	0.1364	99.65	90.8116	2558.43	n.m.	n.m.	974.851	0.0067		0.0124	0.0858	0.032	0.0081	0.0427	81.8698	n.m.	41.6261
CLHE-TF-4	OL-34	76.0808	64.6185	0.00807775	0.26398	34	40.74	n.m.	8.64	0.1418	0.3317	50.03	0.135	100.02	91.1599	2607.16	n.m.	n.m.	964.845	0.0067		0.0126	0.0744	0.0314	0.0081	0.0433	81.8649	n.m.	41.7778
CLHE-TF-4	OL-34	76.0778	64.611	0.00807775	0.272057	35	40.59	n.m.	8.45	0.1392	0.3428	50.4	0.1303	100.06	91.3956	2694.41	n.m.	n.m.	931.254	0.0067		0.0127	0.0762	0.0307	0.008	0.0443	82.7183	n.m.	41.2546
CLHE-TF-4	OL-34	76.0748	64.6038	0.0078	0.279857	36	40.43	n.m.	8.19	0.131	0.3641	49.83	0.1447	99.09	91.5506	2861.83	n.m.	n.m.	1034.17	0.0067		0.0129	0.0787	0.0295	0.0081	0.041	84.4239	n.m.	42.401
CLHE-TF-4	OL-34	76.0715	64.5963	0.0081939	0.288051	37	40.62	n.m.	8.24	0.1507	0.4092	50.42	0.1343	99.98	91.5945	3216.31	n.m.	n.m.	959.842	0.0067		0.0129	0.0718	0.0271	0.008	0.0432	87.1621	n.m.	41.4652
CLHE-TF-4	OL-34	76.0685	64.5888	0.00807775	0.296129	38	40.51	n.m.	8.24	0.1531	0.3835	50.45	0.1286	99.87	91.5991	3014.31	n.m.	n.m.	919.104	0.0067		0.0129	0.0704	0.0284	0.008	0.0448	85.6064	n.m.	41.1759
CLHE-TF-4	OL-34	76.0655	64.5815	0.0078924	0.304021	39	40.78	n.m.	8.8	0.1461	0.3765	50.14	0.144	100.38	91.0289	2959.29	n.m.	n.m.	1029.17	0.0067		0.0125	0.0735	0.0285	0.0081	0.0412	84.3398	n.m.	42.4017
CLHE-TF-4	OL-34	76.0625	64.574	0.00807775	0.312099	40	40.85	n.m.	8.83	0.1368	0.3362	49.3	0.1377	99.59	90.8617	2642.53	n.m.	n.m.	984.142	0.0067		0.0125	0.0779	0.031	0.0081	0.0427	81.9185	n.m.	42.0229
CLHE-TF-4	OL-34	76.0595	64.5665	0.00807775	0.320177	41	40.7	n.m.	9.06	0.1693	0.2953	49.33	0.1352	99.69	90.6511	2321.06	n.m.	n.m.	966.274	0.0067		0.0124	0.0647	0.0342	0.0081	0.0436	79.3802	n.m.	42.1296
CLHE-TF-4	OL-34	76.0565	64.5593	0.0078	0.327977	42	41	n.m.	9.09	0.1494	0.3205	49.11	0.1592	99.82	90.585	2519.13	n.m.	n.m.	1137.8	0.0067		0.0124	0.073	0.0322	0.0081	0.0381	81.116	n.m.	43.3503
CLHE-TF-4	OL-34	76.0535	64.5518	0.00807775	0.336055	43	40.97	n.m.	9.24	0.1624	0.3005	49.12	0.1684	99.96	90.4463	2361.93	n.m.	n.m.	1203.55	0.0067		0.0123	0.0672	0.0342	0.0081	0.0363	80.778	n.m.	43.689
CLHE-TF-4	OL-34	76.0505	64.5445	0.0078924	0.343947	44	40.71	n.m.	9.65	0.165	0.2331	49.3	0.1558	100.22	90.0971	1832.17	n.m.	n.m.	1113.5	0.0067		0.012	0.0669	0.0415	0.0081	0.039	76.0349	n.m.	43.4266
CLHE-TF-4	OL-34	76.0475	64.537	0.00807775	0.352025	45	40.82	n.m.	10.18	0.1847	0.2282	48.84	0.1716	100.42	89.5221	1793.65	n.m.	n.m.	1226.43	0.0067		0.0118	0.0604	0.0418	0.0082	0.0359	74.9747	n.m.	44.0287
CLHE-TF-4	OL-34	76.0445	64.5295	0.00807775	0.360103	46	40.75	n.m.	10.73	0.1842	0.1693	48.15	0.1849	100.17	88.8784	1330.7	n.m.	n.m.	1321.48	0.0067		0.0115	0.0616	0.0534	0.0082	0.034	71.0593	n.m.	44.9303
CLHE-TF-4	OL-34	76.0415	64.5223	0.0078	0.367903	47	40.29	n.m.	11.86	0.2356	0.1251	47.52	0.217	100.25	87.7081	983.286	n.m.	n.m.	1550.9	0.0067		0.0113	0.0508	0.0687	0.0082	0.0304	67.5517	n.m.	47.1473
CLHE-TF-4	OL-34	76.0385	64.5148	0.00807775	0.37598	48	40.77	n.m.	13.34	0.2417	0.0716	45.62	0.2123	100.25	85.896	562.776	n.m.	n.m.	1517.31	0.0067		0.0112	0.0504	0.1141	0.0084	0.0309	64.2127	n.m.	46.8848
CLHE-TF-4	OL-35	62.9933	19.6587	0	0	1	41.02	n.m.	10.13	0.1279	0.2367	48.55	0.1824	100.25	89.5125	1860.46	n.m.	n.m.	1303.61	0.0075		0.0114	0.1127	0.0924	0.0076	0.0408	171.907	n.m.	53.1874
CLHE-TF-4	OL-35	63.0008	19.6717	0.0150083	0.0150083	2	40.54	n.m.	9.23	0.1459	0.2755	49.35	0.1547	99.7	90.4959	2165.43	n.m.	n.m.	1105.64	0.0076		0.0111	0.0977	0.0804	0.0075	0.0468	174.101	n.m.	51.744
CLHE-TF-4	OL-35	63.0056	19.6787	0.00848764	0.023496	3	41.11	n.m.	9	0.1329	0.2804	49.06	0.1703	99.76	90.6609	2203.94	n.m.	n.m.	1217.13	0.0075		0.0112	0.1068	0.0783	0.0075	0.042	172.569	n.m.	51.1196
CLHE-TF-4	OL-35	63.0056	19.6882	0.0095	0.032996	4	40.77	n.m.	8.97	0.1354	0.3533	50.13	0.1484	100.5	90.8697	2776.94	n.m.	n.m.	1060.61	0.0075		0.0114	0.1054	0.0643	0.0075	0.0477	178.557	n.m.	50.5913
CLHE-TF-4	OL-35	63.0056	19.6987	0.0105	0.043496	5	40.85	n.m.	8.75	0.1344	0.3746	49.68	0.1425	99.92	91.0001	2944.36	n.m.	n.m.	1018.45	0.0075		0.0111	0.1054	0.0602	0.0075	0.0497	177.25	n.m.	50.6168
CLHE-TF-4	OL-35	62.9883	19.7087	0.0199822	0.0634782	6	41.18	n.m.	9.01	0.1249	0.3735	49.46	0.1465	100.3	90.7201	2935.71	n.m.	n.m.	1047.04	0.0075		0.0111	0.1136	0.0608	0.0075	0.0484	178.491	n.m.	50.6765
CLHE-TF-4	OL-35	63.0056	19.7187	0.0199822	0.0834605	7	41.13	n.m.	9.23	0.129	0.4032	49.37	0.1484	100.41	90.4993	3169.15	n.m.	n.m.	1060.61	0.0075		0.0112	0.1099	0.0562	0.0075	0.0478	178.106	n.m.	50.6974
CLHE-TF-4	OL-35	63.0056	19.7287	0.01	0.0934605	8	40.65	n.m.	9.54	0.1305	0.3943	49.34	0.1404	100.19	90.2061	3099.2	n.m.	n.m.	1003.44	0.0075		0.0114	0.1096	0.0565	0.0075	0.051	175.105	n.m.	51.1754
CLHE-TF-4	OL-35	63.0056	19.7387	0.01	0.10346	9	40.65	n.m.	9.19	0.1338	0.3727	49.62	0.1398	100.11	90.5798	2929.42	n.m.	n.m.	999.151	0.0075		0.0112	0.1054	0.0613	0.0075	0.05	179.574	n.m.	49.9575
CLHE-TF-4	OL-35	63.0056	19.7487	0.01	0.11346	10	41.22	n.m.	8.75	0.1174	0.4013	49.21	0.1422	99.84	90.9219	3154.22	n.m.	n.m.	1016.3	0.0075		0.0115	0.122	0.0582	0.0075	0.0495	183.575	n.m.	50.307
CLHE-TF-4	OL-35	63.0056	19.7587	0.01	0.12346	11	40.95	n.m.	8.46	0.1345	0.3894	50.1	0.1395	100.17	91.3392	3060.68	n.m.	n.m.	997.007	0.0075		0.0113	0.1044	0.0603	0.0075	0.0511	184.559	n.m.	50.947
CLHE-TF-4	OL-35	63.0056	19.7687	0.01	0.13346	12	41.3	n.m.	8.54	0.161	0.3922	50.05	0.141	100.59	91.2565	3082.69	n.m.	n.m.	1007.73	0.0075		0.0113	0.0871	0.0603	0.0075	0.0509	185.886	n.m.	51.2933
CLHE-TF-4	OL-35	63.0056	19.7787	0.01	0.14346	13	40.96	n.m.	8.4	0.1145	0.389	50.07	0.132	100.07	91.3906	3057.54	n.m.	n.m.	943.404	0.0075		0.011	0.1227	0.0592	0.0075	0.0539	181.006	n.m.	50.8495
CLHE-TF-4	OL-35	63.0056	19.7887	0.01	0.15346	14	41.04	n.m.	8.25	0.1161	0.4234	49.89	0.1413	99.86	91.5034	3327.92	n.m.	n.m.	1009.87	0.0075		0.0111	0.1211	0.0555	0.0075	0.0499	184.7	n.m.	50.3926
CLHE-TF-4	OL-35	63.0056	19.7987	0.01	0.16346	15	41.05	n.m.	8.23	0.1222	0.3706	50.53	0.1338	100.43	91.6206	2912.92	n.m.	n.m.	956.269	0.0075		0.0114	0.116	0.0619	0.0074	0.0524	180.31	n.m.	50.1085
CLHE-TF-4	OL-35	63.0056	19.8087	0.01	0.17346	16	40.88	n.m.	8.32	0.1215	0.4166	50.06	0.1336	99.93	91.464	3274.48	n.m.	n.m.	954.839	0.0075		0.0112	0.115	0.0564	0.0075	0.0526	184.68	n.m.	50.2245
CLHE-TF-4	OL-35	63.0056	19.8187	0.01	0.18346	17	40.51	n.m.	8.29	0.1232	0.3933	50.41	0.1278	99.84	91.5463	3091.34	n.m.	n.m.	913.387	0.0075		0.0114	0.113	0.0582	0.0074	0.0548	179.916	n.m.	50.0536
CLHE-TF-4	OL-35	63.0056	19.8287	0.01	0.19346	18	40.88	n.m.	8.18	0.1093	0.4369	50.59	0.1431	100.33	91.6763	3434.03	n.m.	n.m.	1022.74	0.0075		0.0113	0.1295	0.054	0.0074	0.0488	185.438	n.m.	49.9095
CLHE-TF-4	OL-35	63.0056	19.8387	0.01	0.20346	19	41.09	n.m.	8.14	0.1206	0.3763	49.89	0.138	99.75	91.6071	2957.72	n.m.	n.m.	986.286	0.0075		0.0112	0.1164	0.0616	0.0075	0.051	182.195	n.m.	50.3006
n.m. = not measured

## Sheet: Group 3
							Composition											Error
Sample	Grain	X-coordinate	Y-coordinate	Distance	Location in profile	Number of point	SiO2	Al2O3	FeO	MnO	NiO	MgO	CaO	Total	Fo	Ni		Si	Al	Fe	Mn	Ni	Mg	Ca	Ni error bars
		(mm)	(mm)	(mm)	(mm)		wt%	wt%	wt%	wt%	wt%	wt%	wt%	wt%	mol%	ppm		%	%	%	%	%	%	%	ppm
CLHE-TF-4	OL-38	63.5721	27.412	0	0	1	41.03	n.m.	12.31	0.2064	0.0929	46.75	0.2403	100.63	87.1188	730.064		0.0075		0.0111	0.0713	0.2198	0.0076	0.0324	160.468
CLHE-TF-4	OL-38	63.5743	27.414	0.00297321	0.00297321	2	40.85	n.m.	12.41	0.1859	0.0956	46.77	0.2349	100.55	87.0325	751.282		0.0075		0.0113	0.0785	0.2146	0.0077	0.0332	161.225
CLHE-TF-4	OL-38	63.5766	27.416	0.00304795	0.00602116	3	40.86	n.m.	12.4	0.1799	0.1208	47.04	0.2304	100.84	87.1064	949.319		0.0075		0.0113	0.082	0.1709	0.0076	0.034	162.239
CLHE-TF-4	OL-38	63.5788	27.418	0.00297321	0.00899438	4	40.55	n.m.	12.26	0.2006	0.1464	46.93	0.2212	100.31	87.2073	1150.5		0.0075		0.0114	0.073	0.1376	0.0076	0.0349	158.309
CLHE-TF-4	OL-38	63.5811	27.42	0.00304795	0.0120423	5	40.07	n.m.	12.19	0.2043	0.1168	46.52	0.2705	99.37	87.1732	917.884		0.0076		0.0114	0.0709	0.1732	0.0077	0.0299	158.978
CLHE-TF-4	OL-38	63.5856	27.424	0.0060208	0.0180631	6	40.51	n.m.	12.21	0.2072	0.13	47.65	0.2161	100.92	87.4212	1021.62		0.0075		0.0112	0.0701	0.1551	0.0076	0.0359	158.453
CLHE-TF-4	OL-38	63.5878	27.426	0.00297321	0.0210363	7	40.6	n.m.	11.92	0.1963	0.1291	47.64	0.2077	100.69	87.6809	1014.55		0.0075		0.0113	0.0745	0.1554	0.0076	0.0367	157.66
CLHE-TF-4	OL-38	63.5923	27.4297	0.0058258	0.0268621	8	40.99	n.m.	11.51	0.164	0.1712	47.85	0.2051	100.89	88.1002	1345.39		0.0075		0.0113	0.0884	0.1219	0.0076	0.0369	164.003
CLHE-TF-4	OL-38	63.5946	27.4317	0.00304795	0.0299101	9	40.67	n.m.	11.43	0.1607	0.1531	47.92	0.2094	100.54	88.1884	1203.15		0.0075		0.0113	0.0903	0.1395	0.0076	0.0364	167.84
CLHE-TF-4	OL-38	63.5991	27.4357	0.0060208	0.0359309	10	40.68	n.m.	11.15	0.1702	0.1605	48.46	0.1951	100.82	88.5583	1261.31		0.0075		0.0111	0.0853	0.1282	0.0075	0.0388	161.699
CLHE-TF-4	OL-38	63.6013	27.4377	0.00297321	0.0389041	11	40.76	n.m.	11.17	0.1773	0.1584	47.91	0.2055	100.39	88.4238	1244.8		0.0075		0.0111	0.0818	0.1345	0.0076	0.0367	167.426
CLHE-TF-4	OL-38	63.6126	27.4477	0.0150894	0.0539935	12	41.03	n.m.	11	0.1615	0.1969	48.19	0.1869	100.76	88.6387	1547.36		0.0075		0.0115	0.0893	0.1066	0.0076	0.0402	164.948
CLHE-TF-4	OL-38	63.6098	27.4497	0.00344093	0.0574344	13	40.72	n.m.	10.77	0.1484	0.1791	48.36	0.2012	100.38	88.8846	1407.48		0.0075		0.0114	0.0968	0.1192	0.0076	0.0376	167.771
CLHE-TF-4	OL-38	63.6193	27.435	0.0175026	0.074937	14	40.76	n.m.	10.84	0.1579	0.1825	48.45	0.1858	100.59	88.8389	1434.19		0.0075		0.0113	0.0916	0.1174	0.0075	0.04	168.374
CLHE-TF-4	OL-38	63.6216	27.4557	0.0208274	0.0957644	15	40.49	n.m.	10.85	0.1792	0.1944	48.84	0.2007	100.76	88.909	1527.71		0.0075		0.011	0.0806	0.1091	0.0075	0.0376	166.673
CLHE-TF-4	OL-38-b	63.6649	27.5227	0	0	1	39.19	n.m.	16.77	0.2664	0.1005	43.23	0.2711	99.83	82.1133	789.789		0.0076		0.0115	0.0567	0.2017	0.0079	0.0299	159.301
CLHE-TF-4	OL-38-b	63.6579	27.5227	0.007	0.007	2	39.71	n.m.	16.76	0.2519	0.0397	43.11	0.2698	100.14	82.0812	311.986		0.0075		0.0115	0.0594	0.5214	0.0079	0.0297	162.67
CLHE-TF-4	OL-38-b	63.6509	27.5227	0.007	0.014	3	39.82	n.m.	15.08	0.2311	0.1123	44.19	0.235	99.67	83.9192	882.521		0.0075		0.0112	0.0648	0.1776	0.0078	0.0334	156.736
CLHE-TF-4	OL-38-b	63.6439	27.5227	0.007	0.021	4	40.49	n.m.	12.11	0.1875	0.1682	46.43	0.2095	99.6	87.2251	1321.82		0.0075		0.0112	0.0777	0.1235	0.0076	0.0366	163.244
CLHE-TF-4	OL-38-b	63.6369	27.5227	0.007	0.028	5	40.44	n.m.	11.28	0.1539	0.1873	47.64	0.2064	99.91	88.2647	1471.92		0.0075		0.0113	0.0935	0.1097	0.0076	0.0368	161.469
CLHE-TF-4	OL-38-b	63.6229	27.5227	0.014	0.042	7	40.45	n.m.	10.91	0.1692	0.1773	48.47	0.202	100.38	88.779	1393.33		0.0075		0.0114	0.0849	0.115	0.0075	0.0371	160.233
CLHE-TF-4	OL-38-b	63.6159	27.5227	0.007	0.049	8	40.33	n.m.	11.03	0.1748	0.181	47.73	0.1887	99.64	88.5141	1422.41		0.0075		0.0111	0.0821	0.1177	0.0076	0.0397	167.417
CLHE-TF-4	OL-38-b	63.6089	27.5227	0.007	0.056	9	40.93	n.m.	11.23	0.1724	0.1678	47.72	0.1995	100.43	88.328	1318.67		0.0075		0.0112	0.0836	0.1251	0.0076	0.0375	164.966
CLHE-TF-4	OL-38-b	63.6019	27.5227	0.007	0.063	10	40.61	n.m.	11.41	0.186	0.181	47.7	0.2001	100.28	88.1586	1422.41		0.0075		0.0113	0.0773	0.1115	0.0076	0.0378	158.598
CLHE-TF-4	OL-38-b	63.5949	27.5227	0.007	0.07	11	39.84	n.m.	12.92	0.2178	0.154	46.47	0.2005	99.8	86.4962	1210.22		0.0076		0.0113	0.0662	0.1337	0.0077	0.0378	161.807
CLHE-TF-4	OL-38-b	63.5879	27.5227	0.007	0.077	12	39.98	n.m.	14.86	0.2198	0.0935	45.43	0.219	100.8	84.4828	734.779		0.0075		0.0113	0.067	0.2098	0.0077	0.0354	154.157
CLHE-TF-4	OL-38-b	63.5809	27.5227	0.007	0.084	13	39.42	n.m.	15.46	0.248	0.059	44.19	0.2275	99.61	83.5805	463.657		0.0076		0.0113	0.0604	0.3464	0.0078	0.0344	160.611
CLHE-TF-4	OL-67	18.6694	22.7857		*	1	41.04	n.m.	8.43	0.1235	0.387	50.16	0.1476	100.29	91.3767	3041.28		0.0075		0.0114	0.1149	0.0574	0.0074	0.0485	174.569
CLHE-TF-4	OL-67	17.9164	22.4647		*	2	41.46	n.m.	8.57	0.1453	0.3512	50.19	0.1606	100.88	91.2508	2759.94		0.0075		0.0114	0.0971	0.0649	0.0074	0.044	179.12
CLHE-TF-4	OL-67	18.1069	23.0845		*	3	41.13	n.m.	8.46	0.1305	0.3582	50.27	0.1409	100.48	91.3659	2814.95		0.0075		0.0115	0.1084	0.0637	0.0074	0.0508	179.312
CLHE-TF-4	OL-67	18.6746	22.4212		*	4	41.05	n.m.	8.7	0.1274	0.3342	50.48	0.1451	100.84	91.1763	2626.34		0.0075		0.0114	0.112	0.0669	0.0074	0.0494	175.702
CLHE-TF-4	OL-106	12.798	74.6416		*	1	40.43	n.m.	9.93	n.m.	0.2609	49.57	0.1418	100.33	89.8887	2050.31		0.0074		0.0113		0.0594	0.0091	0.0499	121.788
CLHE-TF-4	OL-106	12.843	74.46		*	2	41.37	n.m.	9.31	n.m.	0.322	50.03	0.158	101.19	90.55	2535		0.0074		0.0113		0.049	0.0091	0.0454	124.215
CLHE-TF-4	OL-106	12.906	74.449		*	3	41.16	n.m.	8.66	n.m.	0.339	50.99	0.145	101.29	91.3	2660		0.0074		0.0113		0.0472	0.0091	0.0484	125.552
*The data on OL-67 and OL-106 represent isolated data points instead of profiles
n.m. = not measured
