# Supplementary material for: Out-of-sequence skeletal growth causing oscillatory zoning in arc olivines
Source: Nat Commun. 2021 Jul 1;12:4069. doi: 10.1038/s41467-021-24275-6 (PMC8249515; doi:10.1038/s41467-021-24275-6)
Supplement: Supplementary file 5 — Supplementary Data 2 [file 41467_2021_24275_MOESM5_ESM.xlsx]

## Sheet: Cpx composition
		Composition
Sample	Grain	SiO2	TiO2	Al2O3	FeO	MnO	MgO	CaO	Na2O	K2O	Cr2O3	Total	#Mg
		wt%	wt%	wt%	wt%	wt%	wt%	wt%	wt%	wt%	wt%	wt%	mol%
CLHE-TF4	Cpx-2-a	49.09	0.5294	4.29	5.52	0.1168	15.32	21.98	0.2296	0	0.8194	97.89	83.1826
CLHE-TF4	Cpx-2-b	49.11	0.6718	4.85	5.97	0.102	15.38	21.73	0.2304	0	0.7276	98.78	82.1151
CLHE-TF4	Cpx-2-c	49.17	0.7004	4.93	5.79	0.1007	15.41	21.47	0.2312	0.0038	0.692	98.5	82.5883
CLHE-TF4	Cpx-3	48.72	0.6347	4.59	5.71	0.0977	15.91	22.1	0.2498	0	0.6969	98.4981	83.2377
CLHE-TF4	Cpx-4	49.39	0.4774	3.94	5.25	0.0949	15.97	21.9	0.2261	0	0.951	98.21	84.4267
CLHE-TF4	Cpx-7	49.35	0.5742	4.99	6.4	0.1205	15.93	21.18	0.2528	0	0.3308	99.13	81.604
CLHE-TF4	Cpx-8	49.53	0.4338	3.52	4.95	0.1227	16.34	22.07	0.2163	0	0.6275	97.81	85.4715
CLHE-TF4	Cpx-9	49.12	0.6008	4.48	5.5	0.0865	15.78	21.87	0.2404	0	0.9144	98.58	83.6421
CLHE-TF4	Cpx-10	49.53	0.5883	4.25	5.72	0.1184	15.75	22.08	0.2314	0	0.5971	98.88	83.0716
CLHE-TF4	Cpx-15	50.82	0.4932	3.69	6.22	0.117	16.16	21.3	0.2669	0	0.4954	99.56	82.2388
CLHE-TF4	Cpx-18	49.38	0.6175	4.95	6	0.0957	16.33	21.35	0.2151	0	0.7716	99.71	82.9075
CLHE-TF4	Cpx-19	50.99	0.4245	3.43	5.49	0.128	16.77	21.21	0.2266	0.014	0.4427	99.13	84.4816
CLHE-TF4	Cpx-22	48.81	0.5154	4.6	5.84	0.1032	15.67	22.09	0.276	0	0.6119	98.51	82.7049
CLHE-TF4	Cpx-23	49.49	0.4577	4.19	5.29	0.1044	15.81	22	0.2524	0.0019	0.866	98.46	84.1931
CLHE-TF4	Cpx-24	49.69	0.602	4.66	6.33	0.1344	15.94	20.98	0.2662	0	0.3049	98.91	81.7779
CLHE-TF4	Cpx-28	49.16	0.6763	4.59	6.17	0.0976	15.54	21.89	0.2214	0	0.4043	98.74	81.7807
CLHE-TF4	Cpx-29	49.17	0.6224	4.55	6.04	0.1182	15.5	22.06	0.2339	0	0.3973	98.69	82.0579
CLHE-TF4	Cpx-31	49.59	0.6812	5	6.41	0.1071	15.78	21.2	0.2457	0	0.4612	99.48	81.438
CLHE-TF4	Cpx-32	49.36	0.6994	4.87	6.4	0.1332	15.82	21.2	0.2316	0	0.5514	99.28	81.4998
CLHE-TF4	Cpx-35	48.63	0.539	4.29	6.29	0.1025	15.63	21.96	0.2589	0	0.5544	98.25	81.5789
CLHE-TF4	Cpx-38	49.16	0.5075	3.97	5.44	0.0828	16.06	22.26	0.2357	0	0.6588	98.38	84.0291
CLHE-TF1	Cpx-41	48.17	0.6115	3.9	6.49	0.1312	15.83	21.43	0.2492	0.0041	0.353	97.16	81.2979
CLHE-TF1	Cpx-44	48.85	0.6027	4.57	6.09	0.0939	16	21.69	0.2411	0	0.6457	98.78	82.4014
CLHE-TF1	Cpx-53	48.72	0.5565	4.64	5.85	0.0929	15.22	22.4	0.2363	0	0.6483	98.36	82.2592
CLHE-TF1	Cpx-54	49.61	0.6391	4.51	6.43	0.1386	15.85	21.5	0.2624	0	0.3525	99.29	81.4578
CLHE-TF1	Cpx-55	49.64	0.6091	4.41	6.24	0.1382	15.84	21.65	0.2485	0.0016	0.2423	99.02	81.8972
CLHE-TF1	Cpx-56	48.35	0.5946	4.66	6.13	0.0948	15.64	21.95	0.2475	0.0039	0.5886	98.26	81.9724
CLHE-TF1	Cpx-60	48.44	0.5948	4.66	5.7	0.1191	15.66	21.52	0.2391	0	0.5148	97.45	83.0403
CLHE-TF1	Cpx-61	49.05	0.5868	4.14	6.16	0.132	15.47	21.61	0.2557	0.0016	0.5667	97.98	81.7376
CLHE-TF1	Cpx-62	48.75	0.7477	5.09	6.28	0.0939	15.36	22.54	0.2534	0	0.3676	99.49	81.3397
CLHE-TF1	Cpx-66	49.82	0.4771	4.2	5.61	0.0832	15.77	22.2	0.2547	0	0.7771	99.2	83.3606
CLHE-TF1	Cpx-69	48.7	0.7075	5.31	6.45	0.1231	15.88	21.24	0.2419	0	0.4599	99.12	81.4395

## Sheet: Glass composition
Glass composition surrounding OL_119, a non-reported crystal of Group-2
		Measured values
Sample	Grain	SiO2	TiO2	Al2O3	FeO	MnO	MgO	CaO	Na2O	K2O	P2O5	SO3	Cl	Total
		wt%	wt%	wt%	wt%	wt%	wt%	wt%	wt%	wt%	wt%	wt%	wt%	wt%
CLHE-TF4	OL-119	51.18	0.7996	15.5	8.74	0.1457	5.92	10.87	2.9195	0.8908	0.1358	0.0233	0.0934	97.1014
