# Supplementary material for: Out-of-sequence skeletal growth causing oscillatory zoning in arc olivines
Source: Nat Commun. 2021 Jul 1;12:4069. doi: 10.1038/s41467-021-24275-6 (PMC8249515; doi:10.1038/s41467-021-24275-6)
Supplement: Supplementary file 6 — Supplementary Data 3 [file 41467_2021_24275_MOESM6_ESM.xlsx]

## Sheet: SEM
			Normalized values
Sample	Host	Grain	MgO	Al2O3	CaO	TiO2	Cr2O3	FeO	#Cr	#Mg	Total
			wt%	wt%	wt%	wt%	wt%	wt%	mol%	mol%	wt%
CLHE-TF4	Cpx	Sp-983	9.52216	12.3848	0.480659	0	52.7307	24.8816	74.0681	40.5533	100
CLHE-TF4	Cpx	Sp-984	9.73603	13.5428	0.376643	0	50.2393	26.1051	71.3353	39.9331	100
CLHE-TF4	Cpx	Sp-987	9.86416	12.9403	1.1643	1.3266	41.4026	33.3021	68.2174	34.5548	100
CLHE-TF4	Cpx	Sp-999	6.34355	7.88654	0	0.592164	41.9292	43.2486	78.1018	20.7267	100
CLHE-TF4	Cpx	Sp-1003	10.0001	12.8997	1.17798	0	46.9536	28.9686	70.9455	38.0938	100
CLHE-TF4	Cpx	Sp-1004	10.1255	13.5173	0.499807	0.34733	47.2674	28.2426	70.1119	38.9901	100
CLHE-TF4	Cpx	Sp-1005	9.72372	12.1421	0	0	51.4093	26.7248	73.9606	39.3416	100
CLHE-TF4	Cpx	Sp-1006	9.70472	12.532	0.567542	0	49.1884	28.0073	72.4751	38.1825	100
CLHE-TF4	Cpx	Sp-1007	8.82305	12.7653	0	0	49.6872	28.7244	72.3082	35.381	100
CLHE-TF4	Cpx	Sp-1012	9.67923	14.1217	0	0.751661	44.3082	31.1392	67.7923	35.6534	100
CLHE-TF4	Cpx	Sp-1013	8.36637	12.5086	0.265575	0	47.019	31.8404	71.6043	31.8979	100
CLHE-TF4	Cpx	Sp-1014	9.43718	11.5046	0.434958	0	49.5661	29.0572	74.2948	36.6662	100
CLHE-TF4	Cpx	Sp-1023	8.44836	12.0378	0.245961	0.30442	47.219	31.7444	72.4626	32.1759	100
CLHE-TF4	Cpx	Sp-1024	11.3486	15.5129	0	0.748962	44.7414	27.6482	65.9263	42.2524	100
CLHE-TF4	Cpx	Sp-1027	8.93931	10.2829	0	0	45.059	35.7189	74.6167	30.8493	100
CLHE-TF4	Cpx	Sp-1028	7.7351	9.42359	0	0	52.4214	30.4199	78.8662	31.1894	100
CLHE-TF4	Cpx	Sp-1029	8.8097	10.297	0	0	54.979	25.9143	78.1748	37.733	100
CLHE-TF4	Cpx	Sp-1030	9.1963	11.2533	0.268617	0	52.3802	26.9015	75.7431	37.8638	100
CLHE-TF4	Olivine	Sp-990	12.1937	14.3708	0	0	52.6586	20.777	71.0829	51.1278	100
CLHE-TF4	Olivine	Sp-991	12.4946	12.6922	0	0	54.5635	20.2497	74.253	52.3784	100
CLHE-TF4	Olivine	Sp-992	13.0112	12.7568	0.0740075	0.462708	57.3166	16.3787	75.088	58.6102	100
CLHE-TF4	Olivine	Sp-993	14.0428	12.4796	0	0	55.8333	17.6443	75.0083	58.6556	100
CLHE-TF4	Olivine	Sp-994	11.7596	13.2354	0	0	56.9	18.105	74.2535	53.6566	100
CLHE-TF4	Olivine	Sp-1034	11.7186	12.1674	0	0	55.5149	20.5992	75.3743	50.3492	100
CLHE-TF4	Olivine	Sp-1035	13.2004	14.136	0	0	52.0185	20.645	71.17	53.2659	100
CLHE-TF4	Olivine	Sp-1036	12.1132	12.4239	0	0	53.2414	22.2215	74.1924	49.2821	100
CLHE-TF4	Olivine	Sp-1037	11.9627	12.5772	0	0	54.2209	21.2392	74.3065	50.0999	100
CLHE-TF4	Olivine	Sp-1038	13.1817	14.8015	0	0	49.505	22.5119	69.1711	51.0707	100
CLHE-TF4	Olivine	Sp-1039	7.66584	13.5253	0	0	49.1285	29.6804	70.9027	31.5255	100
CLHE-TF4	Olivine	Sp-1040	13.6385	15.7209	0	0	51.0314	19.6092	68.5298	55.3529	100
CLHE-TF4	Olivine	Sp-1051	8.72508	10.7954	0	0	47.4403	33.0392	74.6708	32.0071	100
CLHE-TF4	Olivine	Sp-1052	11.2257	12.7371	0	0	52.2748	23.7624	73.3563	45.7143	100
CLHE-TF4	Olivine	Sp-1053	11.2199	12.091	0	0	52.8069	23.8823	74.5539	45.5765	100
CLHE-TF4	Olivine	Sp-1054	11.5743	12.6841	0	0	54.4453	21.2963	74.2237	49.2075	100
CLHE-TF4	Olivine	Sp-1055	11.991	12.9442	0	0	52.6504	22.4144	73.1807	48.8127	100
CLHE-TF4	Olivine	Sp-1056	11.4138	12.3683	0	0	55.769	20.449	75.1544	49.8734	100
CLHE-TF4	Olivine	Sp-1057	12.8857	14.8893	0	0	52.6294	19.5956	70.3373	53.963	100
CLHE-TF4	Olivine	Sp-1058	11.8043	13.4884	0	0	51.5845	23.1228	71.9539	47.644	100
CLHE-TF4	Olivine	Sp-1080	12.7081	11.9645	0	0	54.3886	20.9389	75.3059	51.9659	100
CLHE-TF4	Olivine	Sp-1081	14.6297	12.8149	0	0	55.5528	17.0026	74.4122	60.5333	100
CLHE-TF4	Olivine	Sp-1082	12.18	12.7776	0	0	55.9565	19.086	74.6052	53.2177	100
CLHE-TF4	Olivine	Sp-1083	11.7122	12.0681	0	0	53.402	22.8176	74.8017	47.78	100
CLHE-TF4	Olivine	Sp-1084	12.6256	12.1614	0	0	55.0004	20.2125	75.2102	52.6842	100
CLHE-TF4	Olivine	Sp-1085	13.2652	12.1226	0	0	53.98	20.6321	74.9195	53.4033	100
CLHE-TF4	Olivine	Sp-1086	11.5937	11.028	0	0	54.6777	22.7006	76.8845	47.6547	100
CLHE-TF4	Olivine	Sp-1087	13.6747	12.4439	0	0	56.1399	17.7415	75.1644	57.876	100
CLHE-TF4	Olivine	Sp-1088	12.3202	16.287	0	0	49.7008	21.692	67.1822	50.3086	100

## Sheet: EPMA
	HOST IDENTIFICATION
Sample	Host	OL #	Grain	SiO2	TiO2	Al2O3	Cr2O3	V2O3	FeO	MnO	MgO	CaO	NiO	ZnO	#Cr	#Mg	Total
				wt%	wt%	wt%	wt%	wt%	wt%	wt%	wt%	wt%	wt%	wt%	mol%	mol%
CLHE-TF4	Olivine	OL-49	Sp-49a	0.2303	0.3492	13.15	48.21	0.1089	25.58	0.3089	10.1	0.068	0.0823	0.0767	71.083	41.2902	98.26
CLHE-TF4	Olivine	OL-49	Sp-49b	0.2424	0.2487	13.16	49.64	0.097	24.58	0.3153	10.16	0.0284	0.1443	0.0422	71.6775	42.4169	98.66
CLHE-TF4	Olivine	OL-49	Sp-49c	0.2001	0.2048	12.33	53.79	0.0956	22.32	0.2485	11.01	0.037	0.1256	0.1184	74.5419	46.7941	100.48
CLHE-TF4	Olivine	OL-49	Sp-49d	0.1849	0.3837	12.79	51.64	0.0974	21.99	0.3108	11.54	0.0524	0.1136	0.0705	73.0361	48.3175	99.17
CLHE-TF4	Olivine	OL-39	Sp-39a	0.2815	0.1858	12.79	53.21	0.072	18.84	0.2349	13.67	0.0443	0.166	0.0251	73.6218	56.3832	99.52
CLHE-TF4	Olivine	OL-39	Sp-39b	0.277	0.1793	12.57	53.55	0.0841	18.93	0.2138	13.71	0.0144	0.178	0.0675	74.0817	56.3573	99.77
CLHE-TF4	Olivine	OL-39	Sp-39c	0.29	0.1703	12.27	54.03	0.1023	18.93	0.2243	13.61	0.0511	0.1667	0.0816	74.7035	56.17	99.94
CLHE-TF4	Olivine	OL-39	Sp-39d	0.25	0.4339	16.33	46.41	0.1251	20.27	0.2158	14.33	0.0111	0.2036	0.031	65.5906	55.7442	98.61
CLHE-TF4	Olivine	OL-32	Sp-32a	0.4424	0.6849	18.57	41.21	0.1906	23.61	0.2495	13.69	0.0495	0.1612	0.0784	59.8184	50.8175	98.94
CLHE-TF4	Olivine	OL-32	Sp-32b	0.2037	0.5715	18.11	42.37	0.1912	24.24	0.2426	13.44	0.016	0.1724	0.0983	61.0862	49.6911	99.66
CLHE-TF4	Olivine	OL-32	Sp-32c	0.2959	0.6334	17.74	41.13	0.2052	23.72	0.2216	13.79	0.0144	0.1842	0.0983	60.8638	50.8927	98.05
CLHE-TF4	Olivine	OL-50	Sp-50a	0.2219	0.2003	12.07	55.31	0.0616	18.18	0.2359	13.78	0.0084	0.1459	0	75.462	57.4695	100.21
CLHE-TF4	Olivine	OL-50	Sp-50b	0.2237	0.2595	12.12	55.67	0.0911	18.36	0.2339	13.71	0.0045	0.1426	0.0759	75.5034	57.0994	100.89
CLHE-TF4	Olivine	OL-50	Sp-50c	0.4375	0.2581	13.47	50.37	0.0946	19.61	0.2087	13.68	0.0406	0.2025	0.086	71.4936	55.4172	98.46
CLHE-TF4	Olivine	OL-50	Sp-50c	0.752	0.1899	13.93	49.05	0.1076	19.91	0.2144	13.74	0.0143	0.1737	0.0614	70.2519	55.1523	98.15
CLHE-TF4	Olivine	OL-50	Sp-50d	0.1744	0.2858	14.01	48.48	0.0917	26.19	0.359	8.94	0.0854	0.1143	0.1418	69.8883	37.8219	98.87
CLHE-TF4	Olivine	OL-37	Sp-37a	0.3018	0.1381	14.24	47.55	0.075	16.99	0.2175	14.57	0.0045	0.2336	0.0842	69.1417	60.4497	94.41
CLHE-TF4	Olivine	OL-37	Sp-37b	0.1606	0.5015	16.15	42.17	0.1819	22.31	0.2109	13.2	0.0204	0.1624	0.0457	63.6559	51.3376	95.11
