# Supplementary material for: Out-of-sequence skeletal growth causing oscillatory zoning in arc olivines
Source: Nat Commun. 2021 Jul 1;12:4069. doi: 10.1038/s41467-021-24275-6 (PMC8249515; doi:10.1038/s41467-021-24275-6)
Supplement: Supplementary file 7 — Supplementary Data 4 [file 41467_2021_24275_MOESM7_ESM.xlsx]

## Sheet: Thermobarometry results
	Kd	T(°C)	P (Eqn. 31)	Depth	P (Eqn. 32c)	Depth
			(kbar)	(km)	(kbar)	(km)
PX1_SEL1(1)	0.33	1144	4.11	15	4.85	17
PX1_SEL1(1a)	0.35	1151	4.28	15	5.67	20
PX1_SEL1(2)	0.34	1153	4.37	16	5.57	20
PX1_SEL1(3)	0.32	1154	4.50	16	6.47	23
PX1_SEL1(4)	0.30	1146	3.82	14	4.87	17
PX1_SEL1(8)	0.27	1140	3.35	12	4.24	15
PX2_SEL1(9)	0.31	1152	4.35	16	5.76	21
PX2_SEL1(10)	0.33	1146	4.00	14	5.05	18
PX3_SEL1(15)	0.35	1161	4.56	16	4.62	17
PX4_SEL1(18)	0.33	1155	3.85	14	6.24	22
PX6_SEL1(19)	0.30	1151	3.55	13	3.78	14
PX6_SEL1(22)	0.34	1158	5.07	18	6.44	23
PX6_SEL1(23)	0.30	1151	4.51	16	5.21	19
PX6_SEL1(24)	0.36	1167	4.98	18	5.92	21
PX35_SEL1(28)	0.36	1147	3.88	14	5.36	19
PX35_SEL1(29)	0.35	1148	4.16	15	5.38	19
PX51_SEL1(38)	0.31	1146	3.95	14	5.30	19
PX59_CLHE-S1a(44)	0.34	1156	4.31	15	6.39	23
PX84_CLHE-S1a(53)	0.35	1145	4.30	15	5.58	20
PX88_CLHE-S1a(55)	0.36	1156	4.42	16	5.44	19
PX94_CLHE-S1a(56)	0.35	1155	4.50	16	6.57	24
PX102_CLHE-S1a(60)	0.33	1154	4.41	16	5.99	21
PX109_CLHE-S1a(61)	0.36	1155	4.58	16	5.49	20
PX126_CLHE-S1a(66)	0.32	1151	4.50	16	5.16	18
