# Supplementary material for: Out-of-sequence skeletal growth causing oscillatory zoning in arc olivines
Source: Nat Commun. 2021 Jul 1;12:4069. doi: 10.1038/s41467-021-24275-6 (PMC8249515; doi:10.1038/s41467-021-24275-6)
Supplement: Supplementary file 8 — Supplementary Data 5 [file 41467_2021_24275_MOESM8_ESM.xlsx]

## Sheet: Hoja1
Sample	H2O %	S (ppm)	Cl (ppm)	P (ppm)	F (ppm)
OL_47@2	0.528069	127.33	998.088	778.089	257.581
OL_66@1	0.577562	82.291	687.375	638.2	315.507
OL_81@1	0.447952	10.3237	782.346	776.612	452.985
OL_81@2	0.624946	89.613	820.115	689.616	514.934
OL_87@2	0.566374	38.4685	1092.4	938.206	454.677
OL_90@3	0.309755	26.5905	271.836	412.831	161.8
OL_106@2	0.6898	245.156	753.955	656.055	402.194
OL_106@3	0.574254	25.7778	729.613	684.073	496.947
OL_106@4	0.645013	24.0801	716.45	736.144	344.834
OL_106@5	0.454835	19.4353	748.048	845.714	462.095
OL_106@6	0.655093	81.5023	743.24	753.548	392.479
OL_106@7	0.681045	112.378	756.387	706.115	370.749
OL_106@8	0.685401	141.478	738.053	665.213	388.79
OL_110@2	0.67022	19.3942	810.853	845.078	418.307
OL_112@3	0.679098	178.388	882.596	720.448	455.491
OL_122@2	0.535257	57.1386	851.621	841.176	340.659
OL_130@2	0.542394	44.061	728.021	776.314	381.281
OL_130@3	0.426048	44.5173	970.781	964.751	360.589
OL_131@1	0.288612	8.54778	740.321	846.937	499.881
OL_131@2	0.413127	54.6672	870.848	812.591	507.98
Average	0.549743	71.5569	784.648	754.386	398.988
Max	0.6898	245.156	1092.4	964.751	514.934
Min	0.288612	8.54778	271.836	412.831	161.8
Compositional data on H2O, S, Cl, P and F measured by SIMS in external glasses surrounding olivine crystals.
